# Supplementary material for: Molecular and metabolic pathways mediating curative treatment of a non-Hodgkin B cell lymphoma by Sindbis viral vectors and anti-4-1BB monoclonal antibody
Source: J Immunother Cancer. 2019 Jul 15;7:185. doi: 10.1186/s40425-019-0664-3 (PMC6632218; doi:10.1186/s40425-019-0664-3)
Supplement: Supplementary file 2 — Table S1. The SD expressed genes list for SV vs. untreated group by RNA-Seq (q < 0.05, Log2FC ≥ 1 and Log2FC ≤ − 1). (XLSX 24 kb) [file 40425_2019_664_MOESM2_ESM.xlsx]

## Sheet: Untreat vs Sv-LacZ
gene	baseMean	log2FC	log2FCunshrunk	pvalue	padj
Gm2762	38.5	3.15	4.04	0	0
Il21	229	2.57	3.66	1.81e-13	2.627e-11
Ascl2	24.4	2.55	3.83	2.833e-12	3.79919e-10
Akr1c18	25.3	2.4	4.32	6.3748e-11	6.98447e-09
Angptl2	741.2	2.35	2.59	0	0
E2f8	535.1	2.33	2.61	0	0
Vat1l	14.9	2.33	4.01	1.65321e-10	1.68109e-08
Aurkb	806.6	2.3	2.46	0	0
Gzmb	4113.9	2.26	2.51	0	0
Cdc25c	143.9	2.08	2.51	3e-15	5.19e-13
Prr11	288	2.04	2.36	0	3.3e-14
Ighg2c	873	2.04	4.64	6.37027e-08	4.29042e-06
Tpx2	1113.7	2.03	2.19	0	0
Bub1	362.3	2.02	2.22	0	0
Bub1b	1344.3	2.01	2.14	0	0
Nusap1	813.1	2	2.12	0	0
Kntc1	402.4	2	2.22	0	0
Kif18b	606.6	1.99	2.14	0	0
Gzmk	1785.2	1.99	2.28	0	4e-15
Nuf2	279.6	1.97	2.25	0	1.8e-14
Mcm10	477.4	1.96	2.11	0	0
Mki67	5899.1	1.96	2.12	0	0
Ccnb2	1255.4	1.95	2.1	0	0
Rad54l	350.2	1.95	2.16	0	0
Hmmr	311.7	1.94	2.19	0	1e-15
Chn1	24	1.94	2.52	2.39774e-09	2.00559e-07
Ccna2	1680.2	1.93	2.04	0	0
Pclaf	522.9	1.93	2.17	0	5e-15
Cenpf	495.6	1.92	2.07	0	0
Kif2c	341.3	1.92	2.1	0	0
Cdkn3	129.2	1.92	2.16	0	0
Vdr	250.7	1.92	2.2	1.02e-13	1.5656e-11
Fignl1	145.7	1.91	2.15	0	0
Ttk	211.5	1.9	2.14	0	5e-15
Diaph3	356.3	1.89	2.03	0	0
Oip5	50.6	1.88	2.49	1.91603e-10	1.93569e-08
Kif4	650.2	1.87	1.98	0	0
Rrm2	1718.2	1.87	2.01	0	0
Sccpdh	123.3	1.86	2.05	0	3.6e-14
Clspn	637.1	1.83	1.98	0	0
Padi4	34.4	1.83	2.41	6.17697e-08	4.17832e-06
Shcbp1	274.8	1.82	1.98	0	0
Rad51	401.4	1.82	1.99	0	0
Tox2	889.5	1.82	2.01	0	1.5e-14
Spc24	506	1.81	1.92	0	0
Sgo1	162.8	1.81	2.01	0	5e-15
Depdc1a	29.6	1.81	2.69	1.72186e-08	1.25768e-06
Lrr1	59	1.8	2.37	9.14748e-10	8.13506e-08
Cdca8	1251.5	1.79	1.91	0	0
Kif20a	898.5	1.78	1.9	0	0
Espl1	809.6	1.78	1.9	0	0
Cdk1	1228.8	1.78	1.92	0	0
Sapcd2	275.5	1.78	1.98	0	5e-14
Pbk	107.5	1.78	2.08	1.08e-13	1.628e-11
Gfra4	95	1.78	2.1	9.3901e-11	9.93815e-09
Fcer1a	69.7	1.77	2.87	1.43093e-06	6.67995e-05
Lag3	2916.7	1.76	1.84	0	0
Rad51ap1	205.6	1.76	1.92	0	0
Ube2c	1391	1.75	1.95	5e-15	9.54e-13
Knl1	203.3	1.75	1.98	2.7e-14	4.387e-12
Kif15	595.3	1.74	1.87	0	0
Cep55	503.9	1.74	1.88	0	0
Ticrr	558.4	1.74	1.88	0	0
Neil3	228.1	1.72	1.89	0	7e-15
Spc25	211.3	1.72	1.94	1.08e-13	1.628e-11
Lpar3	17.1	1.72	2.4	4.07077e-07	2.23004e-05
Ncapg	383.1	1.71	1.87	0	4e-15
Iqgap3	284.2	1.71	1.86	0	4e-15
Nek2	554.5	1.71	1.87	0	2.9e-14
1500009L16Rik	143.2	1.69	2.2	2.79105e-08	1.97378e-06
Ckap2l	455.4	1.68	1.86	3e-15	6.37e-13
Ncaph	822.4	1.67	1.76	0	0
Uhrf1	1603.6	1.67	1.77	0	0
Pimreg	230	1.67	1.88	1.32e-13	1.9611e-11
Top2a	4726.3	1.66	1.73	0	0
Spag5	1183.2	1.66	1.77	0	0
Kif14	299.1	1.66	1.84	3e-15	6.22e-13
Il10	1005.5	1.66	1.83	3.1e-14	4.983e-12
Pif1	204	1.66	1.94	1.1571e-11	1.40643e-09
Parpbp	117.3	1.66	1.94	1.5187e-11	1.78999e-09
Ly6a	2208.2	1.65	2.56	2.41112e-06	0.000105966
Melk	329.8	1.64	1.75	0	0
Ccnb1	160.8	1.63	1.88	1.9057e-11	2.19618e-09
Cit	784.3	1.62	1.74	0	4e-15
Esco2	149.5	1.61	1.83	4.58e-12	5.98791e-10
CT030166.6	24.2	1.61	2.49	2.45477e-06	0.000107279
Trip13	233.7	1.6	1.74	0	5e-14
Cenpe	685.5	1.59	1.71	0	1e-15
Fads2	70.5	1.57	1.98	1.0687e-07	6.89911e-06
Cdc45	628.7	1.56	1.62	0	0
Cdca5	791.4	1.56	1.63	0	0
Cdca3	1038.6	1.56	1.64	0	0
Coro2b	349.5	1.56	1.68	1.3e-14	2.308e-12
Cenph	201.9	1.55	1.73	2.018e-12	2.73063e-10
Troap	236.4	1.54	1.73	6.689e-12	8.5306e-10
Birc5	1540.7	1.54	1.73	3.1793e-11	3.55856e-09
Ifi27l2a	8730.4	1.54	1.88	1.33571e-07	8.3794e-06
Mcpt1	510.2	1.54	3.77	4.63167e-05	0.0012642
Plk1	794.8	1.53	1.65	1e-15	1.43e-13
Ankle1	238.9	1.53	1.72	1.6437e-11	1.92282e-09
Cd109	30.7	1.53	2.47	3.79912e-05	0.00109864
Cdca2	444.5	1.52	1.64	0	2.9e-14
Siglec1	622.7	1.52	1.69	1.4938e-11	1.77404e-09
Ska1	210.9	1.52	1.73	2.1125e-10	2.1204e-08
Igkv14-111	309.6	1.51	2.66	7.0597e-05	0.00178884
Alox5	104.2	1.5	2.08	6.40833e-06	0.000240823
Stmn1	257.1	1.49	1.61	1.1e-14	1.999e-12
Ect2	255.1	1.49	1.71	1.15195e-09	9.96655e-08
Asf1b	1276.4	1.48	1.55	0	0
Ncapg2	526.2	1.48	1.58	0	1.5e-14
Cenpm	289.6	1.48	1.64	8.644e-12	1.06739e-09
Cenpp	81.2	1.48	1.69	2.1944e-10	2.18849e-08
F13a1	227.4	1.48	2.13	1.58998e-05	0.000526317
Oas1a	498.3	1.47	1.73	2.33245e-08	1.6646e-06
Oas2	1573.5	1.47	2.24	3.31878e-05	0.000987257
Cenpi	136.8	1.46	1.61	1.489e-12	2.03142e-10
Tex15	58.4	1.46	1.88	2.45893e-07	1.43281e-05
Lif	439.6	1.45	1.5	0	0
Tk1	1004.9	1.45	1.54	0	1e-15
Kif22	1022.2	1.45	1.56	1.09e-13	1.6345e-11
BC030867	129.6	1.45	1.65	6.99765e-10	6.44198e-08
Tnp2	17.6	1.45	2.43	6.4156e-05	0.00165529
Tph1	43	1.45	2.97	0.000121163	0.00280048
Ighv1-39	28.6	1.45	2.67	0.00013305	0.00301144
Tyms	809.6	1.44	1.51	0	0
Kif11	1109.9	1.44	1.51	0	0
Ighv2-6	141.1	1.44	1.89	9.88148e-06	0.000348608
Gng3	34.8	1.44	2.26	1.32432e-05	0.000449041
Spdl1	204.5	1.43	1.54	1e-14	1.712e-12
Cdh23	89.8	1.43	1.55	8.049e-12	1.00991e-09
Aspm	319.4	1.43	1.59	9.9436e-11	1.03827e-08
Dsp	79.2	1.43	1.78	2.43662e-06	0.000106786
Ighv1-19	10.2	1.43	2.88	0.000154106	0.00340082
Depdc1b	350.8	1.42	1.54	3.09e-13	4.4486e-11
Ctsg	151.2	1.42	2.54	0.000127913	0.00293522
Mxd3	280.1	1.41	1.5	2e-15	3.2e-13
Chaf1a	1027.2	1.4	1.49	2e-15	4.68e-13
Aunip	24.6	1.4	2.68	8.31397e-05	0.0020499
Mt3	18.3	1.4	2.93	0.00016211	0.00354727
Tcf19	1158.6	1.39	1.45	0	0
Gpm6b	315	1.39	1.48	1.5e-13	2.2055e-11
Cd5l	2824.6	1.39	1.52	7.1464e-11	7.77511e-09
Msr1	48.9	1.39	1.89	1.13261e-05	0.000391581
Ighg1	2604.8	1.39	3.8	0.000230403	0.00480511
Ncapd2	3741.3	1.38	1.42	0	0
Oas3	1474.3	1.38	1.71	2.37142e-06	0.000105112
Necab3	27.4	1.38	1.88	1.94171e-05	0.000621586
Tpsab1	262.4	1.37	1.66	1.78486e-06	8.16729e-05
Gm4951	44.3	1.37	1.8	3.60623e-06	0.000148036
Exo1	187.1	1.36	1.54	1.16896e-08	8.78583e-07
Adam33	60.3	1.36	1.62	1.36993e-06	6.45859e-05
Klrb1a	36.2	1.36	2	7.82005e-05	0.00195602
Ndc80	345.5	1.35	1.44	2.6e-14	4.355e-12
Slc16a2	105.6	1.35	1.56	1.31534e-07	8.28503e-06
Klhl23	20.6	1.35	2.46	0.000155844	0.00342945
Ckap2	394.5	1.32	1.39	0	2.3e-14
Cdc6	570.6	1.32	1.4	2.3e-14	3.85e-12
E2f7	275.3	1.32	1.48	3.97836e-09	3.20701e-07
Mpo	1003.3	1.32	2.2	0.000333348	0.00645856
Mastl	108.5	1.31	1.51	7.77532e-08	5.19178e-06
Cenpn	307	1.3	1.38	6.9e-14	1.0863e-11
Rad51b	65.9	1.3	1.52	2.31959e-07	1.37218e-05
Pgam2	13	1.3	2.75	0.000571323	0.00995369
Smtn	271.7	1.29	1.4	2.59143e-10	2.568e-08
Car5b	136	1.29	1.45	6.0202e-10	5.60852e-08
Wfdc17	99.9	1.29	1.47	2.18446e-07	1.30214e-05
Xkr5	39.4	1.29	1.62	5.0559e-06	0.000197142
Ifit1bl1	137.8	1.29	1.67	2.1883e-05	0.000693391
Dhfr	503.3	1.28	1.35	2.1e-14	3.575e-12
Ccne1	503.1	1.28	1.37	8.526e-12	1.06121e-09
Il4	152.5	1.28	1.52	3.69304e-06	0.000150511
Ms4a3	31.1	1.28	2.52	0.000653205	0.0110343
Fancd2	392.9	1.27	1.33	0	3.4e-14
Syce2	175.1	1.27	1.39	1.00574e-09	8.79059e-08
Slc43a3	380.4	1.26	1.36	1.7659e-11	2.05026e-09
Mcpt2	69.1	1.26	3.47	0.00076866	0.0124555
Dna2	343.7	1.25	1.36	3.63896e-10	3.51645e-08
Stil	422.9	1.25	1.39	3.94526e-08	2.71594e-06
Ms4a4a	77.2	1.24	1.41	1.03205e-07	6.69026e-06
Ifit3	421.9	1.24	2	0.000648767	0.0109832
Ighv1-9	232.8	1.24	2.33	0.00108696	0.0162613
Brca1	443.2	1.23	1.32	6.314e-12	8.11861e-10
Cks1b	772.5	1.22	1.32	1.23394e-09	1.05481e-07
Scin	117.4	1.22	1.59	0.000102338	0.00243451
Fanca	375.8	1.21	1.29	3.337e-12	4.43771e-10
Sostdc1	55.7	1.2	1.42	2.05026e-05	0.000653646
Tmprss4	19.7	1.2	1.67	0.000584859	0.0101215
Pcdhgc4	19.5	1.2	1.98	0.00059772	0.0102983
C3	1368.2	1.19	1.36	9.67913e-07	4.73547e-05
Fbn2	27	1.19	1.43	6.32978e-05	0.00163858
Igf2bp2	71.9	1.19	1.64	0.000461179	0.00843128
Pask	202.9	1.18	1.28	1.46352e-09	1.23747e-07
Atp6v1g3	12.9	1.18	2.18	0.00166296	0.0223229
Tmem121	19.5	1.17	1.86	0.00124664	0.0179753
E2f1	876.4	1.16	1.19	0	0
Zan	929.3	1.16	1.27	3.35396e-08	2.3295e-06
Plac8	2583	1.16	1.28	1.1942e-07	7.6145e-06
Rad54b	114.1	1.16	1.29	1.78848e-07	1.09118e-05
Lig1	3384.1	1.15	1.2	7e-15	1.288e-12
Gins2	413.5	1.15	1.22	1.0446e-11	1.2797e-09
Gpsm2	436.7	1.15	1.23	2.696e-11	3.06163e-09
Arhgap11a	847.4	1.15	1.22	7.3016e-11	7.83439e-09
Gbp11	355.1	1.15	1.23	6.54511e-10	6.06124e-08
Gm15987	44.4	1.15	1.51	0.000198262	0.00419098
Efcab11	31.5	1.15	1.62	0.000442408	0.00819402
Sncb	15	1.15	2.01	0.00130253	0.0185916
Il13	60.8	1.15	1.81	0.00130573	0.0186201
Smpdl3b	185.8	1.14	1.28	1.46923e-07	9.10688e-06
Ispd	31.4	1.14	1.42	0.000161471	0.00354326
Igf2bp3	26.6	1.14	1.91	0.00105271	0.015932
Platr11	10.2	1.14	2.09	0.00249031	0.0298726
Cpa3	467.2	1.14	2.12	0.00253366	0.0301801
Tacc3	1922.3	1.13	1.16	0	1e-15
Rmi2	184.3	1.13	1.21	5.58447e-10	5.23393e-08
Nsl1	195.3	1.13	1.21	1.44939e-09	1.23222e-07
AC151730.1	71.6	1.13	1.55	0.000356781	0.00686132
Myh3	15.8	1.13	1.64	0.00135188	0.0190858
Ighg2b	522.3	1.13	2.65	0.00234347	0.0287084
Klrg1	746.6	1.12	1.21	3.2707e-10	3.18035e-08
Ociad2	184.7	1.12	1.27	1.86871e-08	1.35225e-06
Mis18bp1	180.6	1.12	1.24	1.95192e-07	1.17251e-05
Ccl1	31	1.12	1.77	0.00140736	0.0196143
Prtn3	290.9	1.12	2.13	0.00284495	0.0328351
Cdc20	1268.9	1.1	1.14	7.2e-14	1.1157e-11
Tfec	71.7	1.1	1.32	6.43454e-05	0.00165743
Isg15	787.9	1.1	1.38	0.000249227	0.00511914
Klra7	38.4	1.1	1.58	0.00111012	0.0165119
Hist1h2bj	17.7	1.1	1.75	0.00168653	0.0224795
Kbtbd6	12	1.1	2.04	0.00252725	0.0301295
Stx11	1153.5	1.09	1.14	3.546e-12	4.67503e-10
Lgals1	11014.9	1.09	1.15	9.29601e-10	8.21746e-08
Ccl8	29.5	1.09	4.6	0.00392923	0.0415857
Nt5dc2	188.1	1.08	1.22	4.38434e-06	0.000173566
Dnph1	136.4	1.08	1.29	6.65682e-05	0.00170621
Bcat1	363.8	1.07	1.14	8.94446e-10	8.07075e-08
Kifc1	310.5	1.07	1.17	8.33127e-08	5.51566e-06
Mybl2	481.2	1.07	1.17	5.92727e-07	3.09451e-05
Mx1	719.3	1.07	1.66	0.00270532	0.0316993
Mcm5	5776.8	1.06	1.1	0	9.6e-14
Cdkn2c	421.3	1.06	1.11	1.2462e-11	1.49136e-09
Ccl2	77.5	1.06	1.47	0.00163732	0.0220774
Ifit1	298.3	1.06	1.61	0.0027086	0.0316993
Ighv5-2	17.8	1.06	2.05	0.00493548	0.0491589
Ccr5	1338.8	1.05	1.1	1.432e-12	1.97105e-10
Serpinb6b	1199	1.05	1.12	3.95522e-09	3.20497e-07
Smc2	1176.2	1.05	1.12	4.67222e-09	3.70869e-07
Isg20	861.4	1.05	1.15	1.91176e-06	8.67146e-05
Klrc3	41.9	1.05	1.37	0.00045552	0.00834744
Rtp4	1189.3	1.05	1.43	0.00165631	0.0222721
Nrg1	17.4	1.05	1.91	0.00423041	0.0439952
Gins1	191.5	1.04	1.17	3.7507e-06	0.000151962
Knstrn	855.1	1.03	1.06	5.4e-14	8.605e-12
Phf19	475.4	1.03	1.08	7.4363e-11	7.92426e-09
Art2a-ps	407.6	1.03	1.17	4.28262e-05	0.00120705
Rfc4	533.3	1.02	1.04	0	0
Tnfsf11	468.5	1.02	1.11	4.91905e-07	2.61197e-05
Fn1	453.7	1.02	1.33	0.00118783	0.0173804
Gna14	24.8	1.02	1.42	0.00237194	0.0289433
Bard1	316.8	1.01	1.07	2.26422e-09	1.90415e-07
Pole	1124.1	1.01	1.07	2.85388e-08	2.00908e-06
Pdcd1	880.8	1.01	1.08	6.74982e-08	4.52645e-06
Prc1	830.9	1.01	1.1	1.42517e-06	6.67856e-05
Art2b	542.6	1.01	1.19	0.000103992	0.00246704
Mcm8	150.3	1	1.09	8.42025e-07	4.25332e-05
Xaf1	1257.6	1	1.1	1.60163e-06	7.41612e-05
Tnfrsf8	167.1	1	1.1	4.36257e-06	0.000173145
Apitd1	305.6	1	1.14	2.51369e-05	0.000779044
Gstt3	58.6	1	1.15	5.96121e-05	0.00156399
Hist1h1b	56.5	1	1.32	0.00123431	0.0178198
Cfap77	26	1	1.31	0.00143879	0.0199685
Myo1d	68	1	1.42	0.00285198	0.0328919
4930438A08Rik	145.8	-1.01	-1.17	0.000312276	0.00613433
Gm7860	120.6	-1.02	-1.09	1.75592e-07	1.07554e-05
Gm38405	61.2	-1.03	-1.22	0.000284818	0.00567375
Gm5608	44.9	-1.03	-1.27	0.000716604	0.0118606
Fjx1	45.8	-1.03	-1.38	0.00286581	0.0330024
Gm37510	31.1	-1.03	-1.48	0.00408297	0.0427763
9230114K14Rik	64.2	-1.04	-1.19	6.16217e-05	0.00160588
Cd164l2	60	-1.04	-1.24	0.000281316	0.00561838
Podn	23.2	-1.04	-1.32	0.00113497	0.016833
Mfrp	55.6	-1.04	-1.33	0.00160038	0.0217456
Timm8a2	27.2	-1.05	-1.28	0.000484253	0.00875029
Gm11210	24.9	-1.06	-1.38	0.000894788	0.0140617
Trim72	99	-1.08	-1.33	0.00046791	0.00851431
Rbm44	28.3	-1.09	-1.5	0.00146835	0.0203063
Pygm	1170.9	-1.12	-1.19	1.16786e-10	1.20328e-08
Prr15	32.2	-1.12	-1.31	5.31879e-05	0.00142182
Prdm14	18.6	-1.13	-1.53	0.00149394	0.020587
Tm4sf1	20.6	-1.14	-1.56	0.00120468	0.0175491
Rpl31-ps6	17.6	-1.15	-1.6	0.000885207	0.0139523
Six4	17.7	-1.17	-1.57	0.000705439	0.0117257
Tex45	736.4	-1.19	-1.29	6.91938e-09	5.3558e-07
Apol8	1161.9	-1.2	-1.25	3e-15	4.88e-13
AC158622.5	86.8	-1.23	-1.44	9.30344e-06	0.00032971
Fgf17	23	-1.27	-1.72	0.000248947	0.00511914
AC166361.2	101	-1.3	-1.42	2.70981e-09	2.24252e-07
Gsdmc4	19.2	-1.33	-1.63	1.67852e-05	0.000549776
Ap3s1-ps2	15.1	-1.34	-1.96	0.000176461	0.00378491
Pmel	62.3	-1.73	-4.35	1.1502e-06	5.5231e-05
