# Supplementary material for: Molecular and metabolic pathways mediating curative treatment of a non-Hodgkin B cell lymphoma by Sindbis viral vectors and anti-4-1BB monoclonal antibody
Source: J Immunother Cancer. 2019 Jul 15;7:185. doi: 10.1186/s40425-019-0664-3 (PMC6632218; doi:10.1186/s40425-019-0664-3)
Supplement: Supplementary file 4 — Table S3. The SD expressed genes list for SV + α4-1BB vs. untreated group by RNA-Seq (q < 0.05, Log2FC ≥ 1 and Log2FC ≤ − 1). (XLSX 113 kb) [file 40425_2019_664_MOESM4_ESM.xlsx]

## Sheet: Untreat vs Sv-LacZplus41BB
gene	baseMean	log2FC	log2FCunshrunk	pvalue	padj
Gzmk	1785.2	4.75	5.32	0	0
Gzmb	4113.9	4.37	4.81	0	0
Ccl8	29.5	3.64	8.24	0	0
Ociad2	184.7	3.53	3.76	0	0
Aurkb	806.6	3.51	3.73	0	0
Ret	794.7	3.51	4.41	0	0
E2f8	535.1	3.5	3.88	0	0
Tpx2	1113.7	3.34	3.58	0	0
Kif2c	341.3	3.33	3.58	0	0
Kif18b	606.6	3.29	3.51	0	0
Hmmr	311.7	3.26	3.61	0	0
Cdc25c	143.9	3.25	3.81	0	0
Pbk	107.5	3.24	3.63	0	0
Cenpf	495.6	3.23	3.46	0	0
Prr11	288	3.23	3.68	0	0
Ccna2	1680.2	3.18	3.34	0	0
Ccnb2	1255.4	3.16	3.38	0	0
Bub1	362.3	3.16	3.44	0	0
Pif1	204	3.16	3.57	0	0
Klrg1	746.6	3.15	3.34	0	0
Nusap1	813.1	3.14	3.31	0	0
Bub1b	1344.3	3.13	3.32	0	0
Rad54l	350.2	3.13	3.43	0	0
Cdk1	1228.8	3.11	3.32	0	0
Mki67	5899.1	3.11	3.36	0	0
Rad51	401.4	3.08	3.34	0	0
Ttk	211.5	3.08	3.4	0	0
Nuf2	279.6	3.08	3.46	0	0
Fignl1	145.7	3.07	3.37	0	0
Shcbp1	274.8	3.05	3.26	0	0
Cdkn3	129.2	3.05	3.35	0	0
Rrm2	1718.2	3.04	3.26	0	0
Ube2c	1391	3.03	3.35	0	0
Pclaf	522.9	3.03	3.36	0	0
Lrr1	59	3.03	3.74	0	0
Cdca8	1251.5	3.02	3.21	0	0
Cep55	503.9	3.02	3.24	0	0
Mcm10	477.4	3.01	3.22	0	0
Sapcd2	275.5	2.99	3.28	0	0
Pimreg	230	2.99	3.3	0	0
Kif4	650.2	2.97	3.13	0	0
Kntc1	402.4	2.96	3.25	0	0
Ccr5	1338.8	2.95	3.07	0	0
Kif14	299.1	2.94	3.2	0	0
Sgo1	162.8	2.94	3.21	0	0
Spc24	506	2.93	3.08	0	0
Espl1	809.6	2.93	3.12	0	0
Clspn	637.1	2.93	3.14	0	0
Wdr95	226	2.88	3.09	0	0
Nek2	554.5	2.88	3.13	0	0
Ccnb1	160.8	2.88	3.25	0	0
Ncapg	383.1	2.86	3.09	0	0
Top2a	4726.3	2.85	2.96	0	0
Ncaph	822.4	2.85	3	0	0
Kif20a	898.5	2.85	3.03	0	0
Diaph3	356.3	2.85	3.04	0	0
Akr1c18	25.3	2.85	4.88	6e-15	1.84e-13
Ckap2l	455.4	2.83	3.1	0	0
Oip5	50.6	2.83	3.55	0	0
Ermn	17.7	2.82	5.41	3.2e-14	8.82e-13
Spag5	1183.2	2.81	2.97	0	0
Birc5	1540.7	2.81	3.13	0	0
Dpysl5	94.9	2.78	3.57	0	0
Cdca5	791.4	2.77	2.88	0	0
Iqgap3	284.2	2.77	2.98	0	0
Kif15	595.3	2.76	2.95	0	0
Plk1	794.8	2.75	2.94	0	0
Troap	236.4	2.75	3.04	0	0
Cenpe	685.5	2.73	2.91	0	0
Esco2	149.5	2.73	3.04	0	0
Gng3	34.8	2.72	3.74	0	1e-15
Cit	784.3	2.71	2.9	0	0
Kif22	1022.2	2.71	2.91	0	0
Car5b	136	2.71	2.94	0	0
Ncald	297.2	2.71	2.95	0	0
Cdca2	444.5	2.7	2.87	0	0
Knl1	203.3	2.7	3.01	0	0
Hist1h1b	56.5	2.7	3.28	0	0
Aunip	24.6	2.69	4.29	1.5e-14	4.26e-13
1500009L16Rik	143.2	2.68	3.37	0	0
Osr2	54.7	2.68	4.06	8e-15	2.43e-13
Depdc1b	350.8	2.67	2.86	0	0
Ticrr	558.4	2.67	2.87	0	0
Melk	329.8	2.66	2.82	0	0
Tpsab1	262.4	2.66	3.16	0	0
Smpdl3b	185.8	2.65	2.9	0	0
Spc25	211.3	2.65	2.95	0	0
Cdc45	628.7	2.64	2.73	0	0
Ccr2	1142.1	2.64	2.83	0	0
Il21	229	2.64	3.76	3.3e-14	9.01e-13
BC030867	129.6	2.63	2.93	0	0
Uhrf1	1603.6	2.61	2.76	0	0
Mxd3	280.1	2.61	2.76	0	0
Tyms	809.6	2.6	2.7	0	0
Neil3	228.1	2.6	2.82	0	0
Trip13	233.7	2.59	2.78	0	0
Rad51ap1	205.6	2.58	2.78	0	0
Asf1b	1276.4	2.57	2.69	0	0
Kif11	1109.9	2.55	2.67	0	0
Ska1	210.9	2.55	2.86	0	0
Stmn1	257.1	2.53	2.71	0	0
Ccl5	22142.8	2.53	2.75	0	0
Ly6a	2208.2	2.53	3.76	5.03e-13	1.1974e-11
Igf2bp3	26.6	2.52	3.61	1.47e-13	3.721e-12
Aspm	319.4	2.51	2.77	0	0
Parpbp	117.3	2.51	2.86	0	0
Ect2	255.1	2.49	2.82	0	0
Cdca3	1038.6	2.48	2.6	0	0
E2f7	275.3	2.48	2.74	0	0
Depdc1a	29.6	2.48	3.46	2e-15	7.6e-14
Gm33460	48.9	2.47	2.96	0	0
Tex15	58.4	2.47	3	0	0
Tk1	1004.9	2.46	2.59	0	0
Lag3	2916.7	2.45	2.56	0	0
Spdl1	204.5	2.45	2.61	0	0
Gm15056	28.9	2.45	4.48	4.7387e-11	8.50357e-10
Ckap2	394.5	2.44	2.55	0	0
Ankle1	238.9	2.44	2.71	0	0
Mt3	18.3	2.42	4.28	3.8997e-11	7.15397e-10
Cenph	201.9	2.41	2.66	0	0
Arsb	1795.9	2.4	2.55	0	0
Cenpi	136.8	2.4	2.6	0	0
Gm6637	196.3	2.4	2.69	0	0
Ndc80	345.5	2.39	2.53	0	0
Chaf1a	1027.2	2.39	2.53	0	0
Cenpm	289.6	2.39	2.61	0	0
CT030166.6	24.2	2.37	3.39	1.661e-12	3.7403e-11
Ms4a3	31.1	2.37	4.07	2.00188e-10	3.28989e-09
Il13	60.8	2.36	3.42	3.8424e-11	7.05578e-10
Ctsg	151.2	2.36	3.9	2.00687e-10	3.29523e-09
Col6a5	17.7	2.36	6.13	4.47746e-10	6.83057e-09
Ncapd2	3741.3	2.33	2.39	0	0
Tcf19	1158.6	2.32	2.41	0	0
Gbp11	355.1	2.31	2.46	0	0
Fhl2	217.6	2.3	2.44	0	0
Ncapg2	526.2	2.29	2.43	0	0
Cks1b	772.5	2.28	2.46	0	0
Gzma	3261.2	2.28	3.76	8.0739e-10	1.17671e-08
Nkg7	8456.1	2.27	2.34	0	0
Pask	202.9	2.27	2.43	0	0
Il10	1005.5	2.27	2.5	0	0
Prc1	830.9	2.26	2.46	0	0
Wipf3	37.6	2.26	3.33	3.669e-12	7.8848e-11
Mpo	1003.3	2.26	3.54	7.46091e-10	1.09496e-08
Osbpl3	1358.5	2.25	2.33	0	0
Mastl	108.5	2.25	2.54	0	0
Serpinb6b	1199	2.24	2.38	0	0
Adgrg1	449.6	2.24	2.4	0	0
Slc16a2	105.6	2.24	2.53	0	0
Ccl1	31	2.24	3.2	7.4153e-11	1.29031e-09
Cdc6	570.6	2.22	2.34	0	0
Bspry	174.2	2.22	2.64	1e-15	3.6e-14
Ccne1	503.1	2.21	2.36	0	0
Cenpp	81.2	2.21	2.47	0	0
Lxn	79	2.21	2.45	0	0
Lgals1	11014.9	2.2	2.34	0	0
Adap1	1257.2	2.18	2.3	0	0
F13a1	227.4	2.17	3.04	1.96562e-10	3.23592e-09
Cdc20	1268.9	2.16	2.24	0	0
Tigit	2942.9	2.16	2.38	0	0
Cdkn2a	59.4	2.15	2.56	3.4e-14	9.34e-13
Exo1	187.1	2.14	2.4	0	0
Clip4	39.8	2.14	2.75	7.686e-12	1.57829e-10
F2rl2	42.8	2.13	2.58	1.57e-13	3.951e-12
Hist1h2bj	17.7	2.13	2.99	4.05353e-10	6.21891e-09
Gldc	15.3	2.13	3.09	1.37265e-09	1.91786e-08
Dhfr	503.3	2.12	2.24	0	0
Lig1	3384.1	2.11	2.19	0	0
Cenpn	307	2.11	2.23	0	0
Tox2	889.5	2.11	2.32	0	0
Cdkn2c	421.3	2.1	2.2	0	0
Kifc1	310.5	2.1	2.26	0	0
Slc22a3	85.3	2.1	2.57	1.467e-12	3.3335e-11
Msr1	48.9	2.1	2.73	1.5612e-11	3.04388e-10
Trp73	22	2.1	3.54	2.07301e-08	2.37045e-07
Prtn3	290.9	2.1	3.62	2.36945e-08	2.68453e-07
Csf2	72.9	2.09	2.47	8e-14	2.097e-12
Fancd2	392.9	2.08	2.16	0	0
Gm2788	29.7	2.08	2.77	5.1599e-11	9.19838e-10
Nfe2	91.3	2.08	2.85	9.60467e-10	1.38173e-08
Rnase2a	5.3	2.08	6.48	1.57723e-08	1.84435e-07
Mis18bp1	180.6	2.07	2.26	0	0
Samd14	203.2	2.07	2.39	3e-15	8.5e-14
Oas1a	498.3	2.07	2.42	4e-15	1.1e-13
Hist1h3c	11.8	2.07	3.72	2.61135e-08	2.93227e-07
Tacc3	1922.3	2.06	2.12	0	0
Wdr31	15.1	2.06	3.44	1.23037e-08	1.45675e-07
Knstrn	855.1	2.05	2.12	0	0
Anxa2	5777.8	2.05	2.21	0	0
Tpbg	19.3	2.04	3.63	2.53192e-08	2.84984e-07
Cst7	1893.9	2.02	2.09	0	0
Slc43a3	380.4	2.02	2.16	0	0
Muc13	227	2.02	2.24	0	0
Rad51b	65.9	2.02	2.3	0	5e-15
Xkr5	39.4	2.02	2.42	2.9e-13	7.074e-12
Chil3	42.4	2.02	3.21	4.24979e-08	4.60543e-07
Bard1	316.8	2.01	2.11	0	0
Acot7	2318.6	2.01	2.12	0	0
Arhgap11a	847.4	2.01	2.13	0	0
Rad54b	114.1	2.01	2.21	0	0
Pcdhgc4	19.5	2.01	2.97	5.51372e-09	6.95905e-08
Mcm5	5776.8	2	2.06	0	0
Rmi2	184.3	2	2.12	0	0
Dna2	343.7	2	2.16	0	0
S100a6	3227.2	2	2.17	0	0
Mybl2	481.2	2	2.19	0	0
Brca1	443.2	1.99	2.11	0	0
Esm1	680.1	1.99	2.16	0	0
E2f1	876.4	1.98	2.04	0	0
F10	33.6	1.98	3.1	4.08219e-08	4.43906e-07
Lif	439.6	1.97	2.05	0	0
Pglyrp1	1046.5	1.97	2.15	0	0
Fam19a3	168.7	1.97	2.22	1e-15	1.9e-14
Spp1	51	1.97	2.41	2.4698e-11	4.68074e-10
Faxc	12.4	1.97	3.44	1.30014e-07	1.29617e-06
Stil	422.9	1.96	2.17	0	0
Dapk2	315.5	1.95	2.04	0	0
Serpinb9	1224.7	1.95	2.06	0	0
Fanca	375.8	1.95	2.06	0	0
Bcat1	363.8	1.95	2.06	0	0
Neurl1b	49.9	1.95	2.46	2.74007e-10	4.38133e-09
Gins1	191.5	1.94	2.14	0	0
Tg	98.4	1.94	2.15	0	1e-15
Dnph1	136.4	1.94	2.27	5.77e-13	1.3647e-11
Tmem40	47.5	1.94	2.52	2.20078e-09	2.98034e-08
Hist1h3g	9.3	1.94	3.19	1.4285e-07	1.4124e-06
Ighg1	2604.8	1.94	4.76	2.47531e-07	2.33399e-06
Psrc1	122.1	1.93	2.07	0	0
Serpina3f	452	1.93	2.12	0	0
Robo3	27.3	1.93	2.44	7.70067e-10	1.1284e-08
Gcg	62.2	1.93	5.91	2.18862e-07	2.07902e-06
Smc2	1176.2	1.92	2.03	0	0
Sgo2a	143.4	1.92	2.11	0	0
Nt5dc2	188.1	1.92	2.15	0	5e-15
Klrc2	53.2	1.92	2.27	5.7e-13	1.3512e-11
Prss57	9.8	1.92	3.88	2.90043e-07	2.70497e-06
Gpsm2	436.7	1.91	2.02	0	0
Nsl1	195.3	1.9	2.03	0	0
C3	1368.2	1.9	2.15	6e-15	1.81e-13
Angpt1	63.2	1.9	2.28	1.8941e-11	3.65158e-10
Popdc2	54.7	1.89	2.36	3.65323e-10	5.66207e-09
Kbtbd6	12	1.89	3.03	1.34867e-07	1.3382e-06
Stk32c	341	1.87	1.99	0	0
Syce2	175.1	1.87	2.03	0	0
Gp9	24.8	1.87	2.53	3.18939e-08	3.55541e-07
Poc1a	388.3	1.86	1.95	0	0
2610318N02Rik	193.2	1.86	2.02	0	0
Ifng	1413.7	1.86	2.11	5.7e-14	1.506e-12
Hcn2	36.3	1.86	2.42	6.39921e-09	7.96515e-08
Klhl23	20.6	1.86	3.13	1.39534e-07	1.3809e-06
Nrg1	17.4	1.86	3	3.30529e-07	3.05695e-06
Insrr	64.7	1.85	2.05	3e-15	1.03e-13
Cldnd2	53.5	1.85	2.12	3.45e-13	8.311e-12
Ifit1bl1	137.8	1.85	2.34	1.17878e-09	1.6704e-08
Scn11a	5.9	1.85	5.36	7.48091e-07	6.41724e-06
Pdzph1	10.7	1.85	4.11	9.9455e-07	8.34241e-06
Gins2	413.5	1.84	1.94	0	0
Gm12250	177.3	1.84	2.07	6e-15	1.73e-13
Dach1	18.3	1.84	2.8	3.04611e-07	2.83247e-06
Rasgef1a	270.7	1.83	1.94	0	0
Pcyt1b	106.8	1.83	2.01	0	0
Oas3	1474.3	1.83	2.25	3.82726e-10	5.90065e-09
Cd70	12.5	1.83	2.73	3.28819e-07	3.04696e-06
Tuba8	42.2	1.83	2.76	4.67051e-07	4.20657e-06
Tph1	43	1.83	3.53	1.35463e-06	1.1059e-05
Zbtb32	667.1	1.82	1.9	0	0
Tfr2	139.5	1.82	2.41	2.31274e-08	2.62499e-07
Mmrn1	13.3	1.82	2.99	7.75307e-07	6.64168e-06
Gm24289	6.9	1.82	5.21	1.22452e-06	1.01058e-05
Dlgap5	705.3	1.81	1.9	0	0
Ska3	252.1	1.81	1.91	0	0
Fam81a	55.4	1.81	2.16	1.91848e-10	3.16381e-09
Plppr3	42.4	1.81	2.74	7.18429e-07	6.19931e-06
Mpl	45.7	1.81	2.69	7.95893e-07	6.79651e-06
Hist1h2ag	6.4	1.81	3.59	1.51639e-06	1.22895e-05
Fbxo41	15.3	1.8	2.59	1.50672e-07	1.48029e-06
Mcm3	5809.4	1.79	1.84	0	0
Ska2	254.2	1.79	1.91	0	0
Art2b	542.6	1.79	2.08	6.267e-12	1.30385e-10
Necab3	27.4	1.79	2.36	1.86992e-08	2.16126e-07
Lilr4b	1553.9	1.78	1.91	0	0
AA467197	30.3	1.78	2.21	8.99692e-09	1.08976e-07
Maats1	7.8	1.78	3.55	2.36185e-06	1.8401e-05
Col6a2	16.9	1.78	3.82	2.56588e-06	1.98599e-05
Cdca7	631.9	1.77	1.89	0	0
Serpina3g	2916.5	1.77	1.92	0	0
Dyrk3	249.1	1.77	1.95	2e-15	5.8e-14
Apitd1	305.6	1.77	1.98	9.1e-14	2.369e-12
AC153938.2	40.5	1.77	2.19	2.58293e-09	3.46562e-08
Eomes	4109.7	1.75	1.8	0	0
Pola1	686.1	1.75	1.83	0	0
Pole	1124.1	1.75	1.86	0	0
Eme1	219.4	1.75	1.88	0	0
Map6	151	1.75	1.88	0	0
Gm4951	44.3	1.75	2.24	1.87928e-09	2.57257e-08
Tff3	16.7	1.75	2.36	1.47331e-07	1.44972e-06
Nmral1	561.7	1.74	1.86	0	0
Plac8	2583	1.74	1.92	2e-15	6.3e-14
Klrc1	236.6	1.74	1.95	5e-14	1.34e-12
S100a4	1170.3	1.74	1.96	7.04e-13	1.6567e-11
Mns1	129.3	1.74	2.05	2.41748e-10	3.90843e-09
Miat	31.2	1.74	2.07	5.12568e-10	7.74456e-09
Efcab11	31.5	1.74	2.33	6.6239e-08	6.9785e-07
Erfe	15.4	1.74	2.77	9.89015e-07	8.29966e-06
Kcnk5	399.5	1.73	1.81	0	0
Stx11	1153.5	1.73	1.81	0	0
Smtn	271.7	1.73	1.87	0	0
Anln	217.2	1.73	1.89	1e-15	3.1e-14
Gm17745	84	1.73	1.92	1.9e-14	5.44e-13
Krt18	26.4	1.73	2.17	1.74791e-08	2.03015e-07
2900011O08Rik	14.8	1.73	2.39	9.39524e-07	7.91592e-06
Tpi1	2445.6	1.72	1.78	0	0
Chsy1	2251.6	1.72	1.8	0	0
Gtse1	554	1.72	1.81	0	0
Pdcd1	880.8	1.72	1.84	0	0
Vdr	250.7	1.72	1.97	2.6569e-11	4.99795e-10
Ltb4r1	44.5	1.72	2.06	1.18507e-09	1.67807e-08
2010110K18Rik	30.1	1.72	2.11	9.25499e-09	1.11602e-07
Alox5	104.2	1.72	2.35	2.3301e-07	2.20457e-06
Pde10a	17	1.72	2.48	7.23671e-07	6.23886e-06
Dscc1	150.3	1.71	1.83	0	0
Mcm6	5226.1	1.7	1.74	0	0
Tfdp1	1161.4	1.7	1.76	0	0
E2f2	2088.1	1.7	1.78	0	0
1700011L03Rik	6.7	1.7	5.77	5.28329e-06	3.80909e-05
Col6a1	15.6	1.7	4.62	6.57052e-06	4.63807e-05
Chst11	1091.1	1.69	1.75	0	0
Il12rb1	1086.8	1.69	1.76	0	0
Gm4841	29.9	1.69	2.35	3.46265e-07	3.19313e-06
Treml1	31.4	1.69	2.36	1.74714e-06	1.40097e-05
Fcer1a	69.7	1.69	2.77	3.82949e-06	2.85208e-05
Rfc4	533.3	1.68	1.72	0	0
Rgs16	7742.7	1.68	1.75	0	0
Ezh2	1820.5	1.68	1.76	0	0
Lockd	222.2	1.68	1.85	3.1e-14	8.5e-13
Fam57b	23.3	1.68	5.08	4.1775e-07	3.8005e-06
Dixdc1	18.6	1.68	2.66	2.93167e-06	2.2467e-05
Trpc6	7.4	1.68	4.05	5.76459e-06	4.12142e-05
Adra1b	14.9	1.68	2.83	6.79953e-06	4.78012e-05
Ttc39c	656.7	1.67	1.72	0	0
Wee1	206.8	1.67	1.75	0	0
Neb	354.6	1.67	1.9	2.0286e-11	3.89507e-10
Prdm1	912.1	1.66	1.74	0	0
Gimap7	2437.5	1.66	1.76	0	0
Mcm8	150.3	1.66	1.79	0	4e-15
Tnfrsf8	167.1	1.66	1.82	1e-14	3.02e-13
Lgalsl	189.5	1.66	1.82	2.5e-14	7.06e-13
Ptgr1	201.9	1.66	1.84	1.25e-13	3.19e-12
Fads2	70.5	1.66	2.07	1.89221e-08	2.18435e-07
Usp18	491.6	1.66	2.34	1.2575e-06	1.03374e-05
Serpinb9b	63.4	1.66	2.45	1.55333e-06	1.25763e-05
Vwa2	4.2	1.66	5.89	3.90372e-06	2.90394e-05
Saa3	14.8	1.66	4.96	6.93923e-06	4.86929e-05
Mad2l1	857.6	1.65	1.69	0	0
Hells	609.3	1.65	1.71	0	0
Cisd1	468.5	1.65	1.73	0	0
Slc35d3	110.5	1.65	1.77	0	5e-15
Sncb	15	1.65	2.65	2.81979e-06	2.16833e-05
Ppbp	30.6	1.65	2.38	3.36328e-06	2.53579e-05
Tff1	8.6	1.65	3.22	1.24371e-05	8.24439e-05
Nsd2	2242.8	1.64	1.68	0	0
Phf19	475.4	1.64	1.71	0	0
Ccdc34	308.1	1.64	1.73	0	0
1700001O22Rik	140.3	1.64	1.78	4e-15	1.36e-13
Gm20667	5.2	1.64	4.98	1.13453e-05	7.60587e-05
Ppp1r3g	7.3	1.64	3.91	1.30071e-05	8.58013e-05
4930519L02Rik	9.9	1.64	4.33	1.40938e-05	9.22948e-05
Racgap1	3392.2	1.63	1.67	0	0
Lmnb1	6788.3	1.63	1.69	0	0
Kif23	1414.3	1.63	1.69	0	0
Ryk	207.2	1.63	1.76	1e-15	2.6e-14
Heatr9	204.6	1.63	1.85	1.5757e-11	3.06596e-10
Ifi27l2a	8730.4	1.63	1.99	2.35669e-08	2.67326e-07
Tnip3	36.1	1.63	2.1	2.06701e-07	1.9744e-06
Vat1l	14.9	1.62	3.1	9.47976e-06	6.46742e-05
Tpsb2	486.9	1.62	2.93	2.11598e-05	0.000132912
AW112010	5981.3	1.61	1.69	0	0
9630013D21Rik	122.8	1.61	1.8	4.597e-12	9.705e-11
Mtfp1	42.1	1.61	1.98	4.07719e-08	4.43617e-07
Col1a2	95	1.61	2.11	6.1927e-07	5.41291e-06
Ascl2	24.4	1.61	2.62	1.12174e-05	7.52541e-05
Ccdc18	45.6	1.6	1.91	1.1486e-08	1.36935e-07
Myct1	34.7	1.6	2.16	1.87544e-06	1.48871e-05
Hist1h2bm	8.5	1.6	3.51	2.44527e-05	0.000151337
Elane	132	1.6	3.14	2.69357e-05	0.000165085
Serping1	49.6	1.59	1.9	6.02857e-09	7.5385e-08
Rab44	136.4	1.59	2.08	8.36565e-07	7.11494e-06
Dcn	49	1.59	2.48	3.23793e-06	2.453e-05
6530402F18Rik	553.7	1.58	1.63	0	0
Klrk1	793.9	1.58	1.68	0	0
Nup37	207.1	1.58	1.74	3.05e-13	7.428e-12
Bst1	74.2	1.58	1.75	1.641e-12	3.7069e-11
Il1rl1	328.6	1.58	1.74	1.73e-12	3.8843e-11
Klrc3	41.9	1.58	1.99	7.65885e-08	7.98443e-07
Adgrg7	5.3	1.58	5.46	9.43117e-06	6.43891e-05
Gp1bb	21.6	1.58	2.44	2.03509e-05	0.000128428
Sh2d1a	1356.7	1.57	1.64	0	0
Areg	192.8	1.57	1.78	1.04264e-10	1.77832e-09
Mlkl	114.8	1.57	1.78	1.32856e-10	2.23973e-09
D630039A03Rik	66.5	1.57	1.86	1.80025e-08	2.0871e-07
Sdsl	60	1.57	2.27	7.95896e-06	5.53154e-05
Oas2	1573.5	1.57	2.38	8.81026e-06	6.0521e-05
Tjp2	411.7	1.56	1.67	1e-15	3e-14
Fut7	69.8	1.56	1.8	1.6145e-09	2.22782e-08
Ces2g	190	1.56	2.29	8.87978e-06	6.09764e-05
Tmem59l	15.2	1.56	2.3	1.24242e-05	8.24161e-05
Kcnj5	5.3	1.56	5.41	1.25481e-05	8.3121e-05
Maob	9.3	1.56	3.57	3.88804e-05	0.000229453
Dut	2331.7	1.55	1.6	0	0
4933404O12Rik	326.5	1.55	1.66	0	1.4e-14
Alox8	57.9	1.55	1.79	1.04738e-09	1.49541e-08
Runx2os1	41.2	1.55	2.01	1.56103e-06	1.26243e-05
Etv4	18.3	1.55	2.25	1.03501e-05	6.99567e-05
Ccnf	676.9	1.54	1.62	0	0
Spns2	183.2	1.54	1.86	1.10016e-07	1.11381e-06
H1fx	65.9	1.54	1.97	1.3423e-06	1.09739e-05
Chtf18	707.9	1.53	1.58	0	0
Gbp2b	1682.8	1.53	1.59	0	0
Cmtm7	2372.8	1.53	1.59	0	0
Gstt3	58.6	1.53	1.73	3.63831e-10	5.65057e-09
Chek2	113.8	1.53	1.77	3.66035e-09	4.79237e-08
Rab39b	35.1	1.53	1.86	7.94303e-08	8.25343e-07
Vash1	14.6	1.53	2.36	2.62834e-05	0.000161505
Incenp	3803.5	1.52	1.56	0	0
Zwilch	309.4	1.52	1.59	0	0
Brip1	231.5	1.52	1.6	0	0
Gm14005	181.4	1.52	1.61	0	2e-15
Foxm1	1814.7	1.52	1.62	0	5e-15
1700020L24Rik	90.2	1.52	1.72	8.22161e-10	1.1964e-08
Il4	152.5	1.52	1.8	3.53212e-08	3.90369e-07
Mx1	719.3	1.52	2.3	2.00725e-05	0.000126924
Gna15	580.1	1.51	1.6	0	1e-15
Dctpp1	771.7	1.51	1.64	2.43e-13	5.963e-12
Angptl2	741.2	1.51	1.67	1.0999e-11	2.20124e-10
Mgarp	30.5	1.51	1.87	4.92311e-07	4.41308e-06
Gm19585	364.2	1.5	1.56	0	0
Zfp367	650.8	1.5	1.58	0	0
S100a10	7676.1	1.5	1.58	0	0
C330027C09Rik	421.9	1.5	1.63	1.44e-13	3.659e-12
Cenpk	43.5	1.5	1.73	9.18933e-09	1.11093e-07
Ly6e	13759	1.5	1.83	2.49507e-07	2.35008e-06
Ccl4	2257.9	1.5	1.9	1.58532e-06	1.27989e-05
Casp7	625.6	1.49	1.53	0	0
Zfand4	84.9	1.49	1.61	1.84e-13	4.579e-12
Tstd3	269.1	1.49	1.65	1.7494e-11	3.38649e-10
Lmtk3	107.1	1.49	1.75	4.88469e-08	5.23652e-07
AC153498.1	62.1	1.49	1.77	7.05851e-08	7.39932e-07
Grtp1	36.2	1.49	1.96	3.96674e-06	2.94388e-05
Gm2762	38.5	1.49	2.09	6.91019e-06	4.85251e-05
D130058E05Rik	5.1	1.49	5.39	2.2727e-05	0.000141769
Npy	11.8	1.49	2.45	6.47731e-05	0.000359811
Serpina3h	8.8	1.49	2.77	7.52174e-05	0.000410853
Ighg2c	873	1.49	3.73	7.66175e-05	0.000417777
Nkain1	8	1.49	3.23	7.73676e-05	0.000420656
Podnl1	2382.6	1.48	1.53	0	0
Gzmm	496.8	1.48	1.56	0	0
Haspin	214.2	1.48	1.6	1.76e-13	4.396e-12
Csf1	1178.9	1.48	1.64	5.9353e-11	1.04918e-09
Lamc2	28.8	1.48	1.89	2.97385e-06	2.2757e-05
Gm11454	22.4	1.48	1.93	3.25039e-06	2.45949e-05
Tal1	90.9	1.48	2.14	2.22677e-05	0.000139225
Ybx3	2394.9	1.47	1.56	0	0
Rln3	181.3	1.47	1.61	1.2897e-11	2.55945e-10
Rai14	77.8	1.47	1.68	9.23688e-09	1.11455e-07
Gmpr	24.8	1.47	2.3	5.94398e-05	0.000333787
Drp2	31.1	1.47	2.94	9.79464e-05	0.000518256
Cma1	339	1.47	2.71	0.000109565	0.00057189
Gbp5	1110.5	1.46	1.49	0	0
Alad	1397.6	1.46	1.63	2.48047e-10	4.00002e-09
Tnfsf4	81.6	1.46	1.73	2.62715e-07	2.4659e-06
Rtkn2	30.4	1.46	1.85	1.63681e-06	1.31808e-05
Klra7	38.4	1.46	2.03	1.42807e-05	9.34537e-05
Pf4	162.2	1.46	2.25	9.07585e-05	0.000485289
Gbp2	3001.3	1.45	1.5	0	0
Ercc6l	189.4	1.45	1.55	2.2e-14	6.19e-13
Iigp1	872.5	1.45	1.55	2.8e-14	7.75e-13
Gemin6	89.9	1.45	1.55	8.5e-14	2.201e-12
Paqr4	188.3	1.45	1.58	4.165e-12	8.8799e-11
Cd160	483.3	1.45	1.63	1.05753e-09	1.50648e-08
Ttc16	66.2	1.45	1.72	1.54282e-07	1.51106e-06
Ulk4	24.5	1.45	1.83	2.22696e-06	1.74506e-05
Ccnb1ip1	40.8	1.45	1.87	6.02453e-06	4.28623e-05
Tubb1	17.5	1.45	2.25	5.51227e-05	0.000312169
Vax2	12.7	1.45	2.38	0.000106366	0.000557817
Slc16a11	9.1	1.45	2.57	0.000107527	0.000562972
Col3a1	82.1	1.45	2.78	0.000124157	0.000637868
Sdf2l1	994.9	1.44	1.51	0	0
Psmc3ip	149.8	1.44	1.53	1e-15	3.8e-14
Tmem107	70.8	1.44	1.63	4.82245e-09	6.1605e-08
Tmem121	19.5	1.44	2.22	6.17269e-05	0.000344318
Platr11	10.2	1.44	2.5	0.000119614	0.000616534
9230102O04Rik	5.8	1.44	3.53	0.000126771	0.000648831
Ms4a4b	9942.9	1.43	1.46	0	0
Gmnn	974.1	1.43	1.47	0	0
Bak1	2591.4	1.43	1.48	0	0
Casp3	2922.8	1.43	1.48	0	0
Sass6	197.1	1.43	1.51	0	4e-15
2310031A07Rik	64.6	1.43	1.81	4.21238e-06	3.10428e-05
Gda	44.3	1.43	2.06	3.90123e-05	0.000230016
Ckm	8	1.43	3.17	0.000143476	0.000724732
Mfsd13a	222.3	1.42	1.53	1.9e-13	4.74e-12
Gna14	24.8	1.42	1.92	1.63404e-05	0.000105618
Retnla	7.6	1.42	5.6	8.16645e-05	0.000441483
4930579G24Rik	292.8	1.41	1.44	0	0
Alcam	430	1.41	1.5	0	1.7e-14
Ak6	275.7	1.41	1.56	3.30848e-10	5.20234e-09
Ica1	85.1	1.41	1.64	1.66471e-07	1.61954e-06
Smo	59	1.41	1.66	3.82507e-07	3.49837e-06
A930002I21Rik	49.6	1.41	1.91	2.49096e-05	0.000153862
Col1a1	89.2	1.41	1.94	2.49516e-05	0.000153971
Cd34	96.8	1.41	2.01	5.84212e-05	0.00032898
Lhx2	15.9	1.41	2.11	6.04886e-05	0.000338507
Ptger3	20.8	1.41	2.29	0.000155959	0.000779463
Xdh	1588.9	1.4	1.45	0	0
Ttn	292.1	1.4	1.52	3.2211e-11	5.97276e-10
Asns	221.7	1.4	1.57	2.6816e-09	3.59039e-08
Cmc2	422.7	1.4	1.6	2.67839e-08	3.00577e-07
Cks2	105.1	1.4	1.64	3.28966e-07	3.04696e-06
Gzmc	56.6	1.4	1.74	4.29309e-06	3.16006e-05
Hist1h2bb	17.7	1.4	2	7.72094e-05	0.000420399
Epx	8	1.4	6.63	8.74504e-05	0.000469544
Gata2	341.6	1.4	2.14	0.000101617	0.000535881
Hp	143.1	1.4	2.47	0.000178911	0.000879323
Gm11843	7.5	1.4	4.37	0.000180858	0.000887739
Batf	1910.4	1.39	1.44	0	0
Hip1	1867.7	1.39	1.46	0	0
Havcr2	486.2	1.39	1.5	1.878e-12	4.1808e-11
Acod1	232.1	1.39	1.69	1.35423e-06	1.1059e-05
Grb10	61	1.39	1.77	5.9756e-06	4.26102e-05
Reg2	5.6	1.39	5.03	7.65522e-06	5.33414e-05
N4bp1	3266.2	1.38	1.4	0	0
Prim1	1043.4	1.38	1.41	0	0
Mtfr2	115.7	1.38	1.47	2.56e-13	6.279e-12
Hmgb2	1572.1	1.38	1.49	1.927e-12	4.2771e-11
Isg20	861.4	1.38	1.52	2.6445e-10	4.23567e-09
Cmpk2	311.4	1.38	1.66	1.00406e-06	8.41104e-06
Isg15	787.9	1.38	1.72	4.31969e-06	3.1747e-05
Il1rn	44.9	1.38	1.79	1.04538e-05	7.06069e-05
Fkbp1b	22.4	1.38	1.9	3.1563e-05	0.000190181
Nwd1	24.3	1.38	2.01	7.94209e-05	0.00043083
Tnp2	17.6	1.38	2.34	0.000127827	0.000653707
Ifit3	421.9	1.38	2.21	0.000147041	0.000740337
Hist1h2ai	9.8	1.38	2.17	0.000183883	0.000901415
Cdc20b	14.4	1.38	2.55	0.000189941	0.000926753
a	12.6	1.38	2.36	0.000204328	0.000987577
Tubb5	27245.9	1.37	1.4	0	0
Myo1f	6082	1.37	1.41	0	0
Cdc25b	5230.3	1.37	1.42	0	0
E2f3	421.5	1.37	1.42	0	0
Impa1	900.5	1.37	1.42	0	0
Kif24	76.5	1.37	1.56	2.186e-08	2.49009e-07
Art2a-ps	407.6	1.37	1.56	4.58972e-08	4.93708e-07
Gp5	24.7	1.37	1.84	5.69538e-05	0.000321482
Dio2	18.9	1.37	2.13	0.000104901	0.000551358
Cdk6	2038	1.36	1.38	0	0
Ppil1	932	1.36	1.4	0	0
Shmt1	546.5	1.36	1.41	0	0
Plxdc1	231.9	1.36	1.46	6.886e-12	1.42484e-10
Hopx	270.1	1.36	1.48	2.2722e-11	4.33206e-10
Serp2	160.9	1.36	1.5	5.13999e-10	7.76e-09
Dusp14	437.4	1.36	1.5	1.34988e-09	1.89164e-08
Lgals7	154	1.36	1.59	1.04351e-06	8.72217e-06
Nqo1	35.8	1.36	1.7	5.59628e-06	4.01473e-05
Aldh1a1	40.1	1.36	1.98	0.00010507	0.00055209
Ifit1	298.3	1.36	2.02	0.000125063	0.000642
Psat1	1715.9	1.35	1.37	0	0
Gins3	181.3	1.35	1.46	6.0464e-11	1.06682e-09
Slc16a3	161.5	1.35	1.49	3.49996e-10	5.44911e-09
Gbp10	432.2	1.35	1.51	4.13155e-09	5.33915e-08
Ube2l6	515.6	1.35	1.54	4.68001e-08	5.03135e-07
Slfn3	67.7	1.35	1.6	6.85393e-07	5.92776e-06
Nccrp1	65	1.35	1.64	4.48268e-06	3.27416e-05
Rgs8	18.7	1.35	1.85	9.21126e-05	0.000491648
Trim58	10.1	1.35	2.9	0.000362058	0.00164213
Cpa3	467.2	1.35	2.45	0.000375844	0.00169497
Fkbp5	2388.9	1.34	1.37	0	0
Tmpo	4623.5	1.34	1.39	0	0
Cxcr3	2032	1.34	1.39	0	0
Mrps25	464.1	1.34	1.41	0	7e-15
Zdhhc2	533.9	1.34	1.42	3e-15	8.8e-14
Slc25a13	161.1	1.34	1.42	1.21e-13	3.103e-12
Nudcd1	238.9	1.34	1.43	1.69e-13	4.239e-12
Phf11b	840.6	1.34	1.45	4.584e-12	9.705e-11
Galr3	5.7	1.34	4.53	0.000359171	0.00163065
Kctd17	526.7	1.33	1.39	0	0
Klre1	117.7	1.33	1.66	8.94227e-06	6.13388e-05
Gm14130	18.9	1.33	1.81	4.17275e-05	0.000244014
Myo1d	68	1.33	1.84	7.406e-05	0.000405467
Ica1l	24.1	1.33	1.82	0.000113684	0.000589824
Coa6	201.6	1.32	1.4	5.2e-14	1.393e-12
Mettl7a1	240.2	1.32	1.42	4.428e-12	9.4081e-11
Sytl3	850.3	1.32	1.44	5.6399e-10	8.46074e-09
Lrrc75a	59.6	1.32	1.6	5.23483e-06	3.78122e-05
Hspa1b	148.2	1.32	1.66	1.90075e-05	0.000120836
Serpina3i	24.8	1.32	2.37	0.000410572	0.00182979
Mmp8	16.8	1.32	2.57	0.000493531	0.00214893
Mcm2	4604.3	1.31	1.34	0	0
Wdr62	861.5	1.31	1.35	0	0
Cdk5r1	454.4	1.31	1.35	0	0
Cenpu	141.6	1.31	1.39	1.83e-13	4.574e-12
Myl6b	55.6	1.31	1.55	2.08137e-06	1.64048e-05
Nmur1	2.7	1.31	4.59	9.86876e-05	0.000521741
Prim2	843.4	1.3	1.34	0	0
Rrm1	4168.2	1.3	1.34	0	0
Dnajc15	778.1	1.3	1.35	0	0
Brip1os	583.1	1.3	1.37	1e-15	3.8e-14
Perp	113.8	1.3	1.41	4.3288e-10	6.62513e-09
Msantd3	9.2	1.3	2.05	0.000408089	0.00182001
Col6a6	6.3	1.3	4.16	0.000431673	0.00191302
Gnaz	9.7	1.3	2.35	0.000531467	0.00229458
Syt11	1025	1.29	1.31	0	0
Rab27a	1564.8	1.29	1.32	0	0
Stip1	4349.6	1.29	1.32	0	0
Cep19	280.3	1.29	1.34	0	0
Selenoh	1560.4	1.29	1.34	0	1e-15
Clec1b	45.4	1.29	1.59	1.53772e-05	0.000100042
Il5	3.6	1.29	5.79	0.000125307	0.000642901
Klrb1a	36.2	1.29	1.9	0.000174554	0.00086081
Serpina3n	16.7	1.29	2.04	0.000428288	0.00190114
Ms4a2	35.1	1.29	2.29	0.000562913	0.00241383
Tmem171	12.4	1.29	2.26	0.000566631	0.00242758
Snai3	164.9	1.28	1.39	2.52592e-10	4.05949e-09
CT030173.1	47.8	1.28	1.54	5.74448e-06	4.11014e-05
Iqcg	28.8	1.28	1.6	1.76064e-05	0.000113054
Mst1r	38.6	1.28	1.61	2.34273e-05	0.000145562
Serpine2	31.1	1.28	1.66	0.000104091	0.000547403
Pawr	19.1	1.28	1.82	0.000149855	0.000752335
D630045J12Rik	11.4	1.28	2.12	0.000410988	0.00183078
Oasl2	98.6	1.28	3	0.000736859	0.00305123
Rab19	1074.2	1.27	1.31	0	0
Rap2a	566	1.27	1.31	0	0
Tm6sf1	1262.4	1.27	1.32	0	0
Caskin2	253.4	1.27	1.33	6e-15	1.65e-13
Gm7901	153.5	1.27	1.38	7.96116e-10	1.16207e-08
Ly6c1	2390.4	1.27	1.41	2.70874e-08	3.03622e-07
Pxmp2	56.9	1.27	1.44	4.38447e-07	3.97732e-06
Il3	4	1.27	5.13	0.000123188	0.000633404
C1ql1	3.8	1.27	5.38	0.000392827	0.0017619
Car1	559.7	1.27	1.97	0.000422503	0.00187854
Sla	9431	1.26	1.29	0	0
Runx2	2056.2	1.26	1.3	0	0
Impa2	575	1.26	1.3	0	0
Atp2b4	1723.8	1.26	1.3	0	0
Cpsf2	1192.5	1.26	1.32	2.6e-14	7.37e-13
Bcl2l1	1866.8	1.26	1.33	3.2e-14	8.76e-13
2810006K23Rik	128.8	1.26	1.41	3.26386e-08	3.63052e-07
Sostdc1	55.7	1.26	1.49	6.65488e-06	4.69063e-05
Gm15987	44.4	1.26	1.64	4.28205e-05	0.000249824
Mest	21.1	1.26	1.73	0.000156949	0.000783172
Fkbp10	29.4	1.26	1.74	0.000251528	0.00119108
Hnf4a	4.7	1.26	3.99	0.00051704	0.00223842
Gp1ba	18.9	1.26	2.02	0.000658995	0.00276877
AC153369.2	8.4	1.26	2.51	0.000812526	0.00332106
Prss34	356.8	1.26	2.96	0.000840939	0.00342159
Tarm1	9.2	1.26	3.21	0.000847134	0.00344236
Nudt5	931.4	1.25	1.28	0	0
Aurka	633.5	1.25	1.29	0	0
C1qtnf6	340.9	1.25	1.3	0	0
Nrm	1120.2	1.25	1.3	0	0
Kifc5b	272.7	1.25	1.31	1e-15	3.3e-14
H2afx	3402.7	1.25	1.31	2e-15	5.8e-14
Gyg	764.1	1.25	1.31	8e-15	2.44e-13
Lsm2	779.8	1.25	1.34	8.523e-12	1.74242e-10
Xaf1	1257.6	1.25	1.36	2.6533e-09	3.55501e-08
Kndc1	53.5	1.25	1.48	2.10934e-06	1.66184e-05
Xkr8	51.5	1.25	1.48	3.91146e-06	2.90855e-05
Gm37004	26	1.25	1.56	3.66908e-05	0.000217753
Scin	117.4	1.25	1.62	6.8954e-05	0.000380816
Sgms2	21.4	1.25	1.8	0.00037957	0.00170954
Vcan	11.1	1.25	2.23	0.000893936	0.00360393
Lrp3	7.7	1.25	2.52	0.000955834	0.00381769
Nde1	1235.2	1.24	1.26	0	0
Hn1l	449.3	1.24	1.3	6e-15	1.74e-13
Lamc1	923.9	1.24	1.31	1.71e-13	4.297e-12
Alg6	94.2	1.24	1.39	1.31995e-07	1.31384e-06
AC126459.2	179	1.24	1.4	3.61147e-07	3.31905e-06
Dsp	79.2	1.24	1.55	4.44568e-05	0.000258256
Gm14148	21.4	1.24	1.54	5.85791e-05	0.000329575
AC151730.1	71.6	1.24	1.69	8.58974e-05	0.000462517
Gm13461	16.5	1.24	1.82	0.000464747	0.00203907
Fhl1	19.9	1.24	1.74	0.000491846	0.00214257
Smpx	6.2	1.24	4.22	0.000627789	0.00265772
Tom1l1	20.3	1.24	1.95	0.000730106	0.0030279
Hist1h2ab	3.6	1.24	3.05	0.000790802	0.00324549
Il33	4.5	1.24	3.09	0.000871111	0.0035307
Epha3	8.5	1.24	2.62	0.000891981	0.00359834
Hist1h2ae	10.9	1.24	2.06	0.000918065	0.00368775
Gm13031	8	1.24	2.51	0.000940886	0.00376434
Gm14569	11.7	1.24	3.38	0.000998546	0.00396403
Slamf7	804.9	1.23	1.27	0	0
Cxcr6	818	1.23	1.27	0	0
Cpox	574.5	1.23	1.28	0	8e-15
Adam19	5999.2	1.23	1.29	2e-15	5.2e-14
Ms4a4c	692.6	1.23	1.3	4.5e-14	1.224e-12
Penk	1018	1.23	1.3	2.505e-12	5.496e-11
Klrb1f	190	1.23	1.32	3.65468e-10	5.66207e-09
Gm6166	141.1	1.23	1.32	1.17546e-09	1.66695e-08
Fam184a	33.5	1.23	1.5	1.80426e-05	0.000115516
Meis1	68.8	1.23	1.55	8.53773e-05	0.000459978
Erg	37.2	1.23	1.55	0.000100576	0.000530684
Enpp6	21.8	1.23	1.82	0.000320467	0.00147366
Gm6982	3.3	1.23	4.32	0.00066898	0.00280388
Gm7456	10.4	1.23	2.12	0.000808807	0.00331077
Spon1	28.9	1.23	2.16	0.000893939	0.00360393
Unc80	11	1.23	2.08	0.00112898	0.00442065
Ran	2657.7	1.22	1.24	0	0
Zranb3	259.4	1.22	1.27	0	0
Cbx5	1657.3	1.22	1.27	0	1e-15
Ms4a6d	734.6	1.22	1.28	3e-15	1.07e-13
Fbxo5	492.7	1.22	1.28	1.3e-14	3.61e-13
Hsph1	3580.6	1.22	1.28	4.8e-14	1.289e-12
Pttg1	1600.8	1.22	1.28	1.21e-13	3.105e-12
Cysltr2	169.1	1.22	1.37	3.30194e-07	3.05534e-06
Phf11a	221.4	1.22	1.4	9.85702e-07	8.27553e-06
Rgs18	52.3	1.22	1.54	9.21517e-05	0.000491718
Wdr54	19.6	1.22	1.61	0.000185765	0.000908995
Clstn3	34.6	1.22	1.6	0.000219445	0.00105391
Aqp1	400.8	1.22	1.93	0.000809539	0.00331234
Il20ra	9.2	1.22	1.97	0.00103525	0.00409002
Hist1h2bk	8.4	1.22	2.66	0.00117559	0.00458136
Chaf1b	1135	1.21	1.23	0	0
Rnaseh2b	648.9	1.21	1.24	0	0
Tnfrsf9	1547.1	1.21	1.29	1.28443e-10	2.17114e-09
Smoc2	90.6	1.21	1.34	6.72405e-08	7.06828e-07
Fancf	96.5	1.21	1.34	9.78075e-08	1.00037e-06
Tex13c2	4.1	1.21	3.28	0.000884302	0.00357345
Mcpt1	510.2	1.21	3.19	0.00132948	0.00510543
Chit1	6.9	1.21	2.51	0.00139042	0.00531142
Psma1	2415.5	1.2	1.22	0	0
Zcchc18	377.7	1.2	1.23	0	0
Ppa1	1390.3	1.2	1.25	3e-15	9.8e-14
Alms1	195.5	1.2	1.33	1.17317e-07	1.18016e-06
Ms4a4a	77.2	1.2	1.36	2.05754e-07	1.96734e-06
Farp1	144.7	1.2	1.34	4.57618e-07	4.12947e-06
Lrrc49	50.8	1.2	1.38	1.77931e-06	1.42315e-05
Tfec	71.7	1.2	1.43	1.17918e-05	7.88009e-05
Gm15232	43.8	1.2	1.46	1.89226e-05	0.000120425
Fgd1	24	1.2	1.52	0.000113796	0.000590083
C78197	19.1	1.2	1.74	0.000569028	0.00243674
Slc18a2	46.4	1.2	1.9	0.000855609	0.00347381
Clgn	5.1	1.2	3.51	0.00139183	0.00531574
Calm3	5962.7	1.19	1.21	0	0
Dtl	1077.7	1.19	1.26	4.6735e-11	8.43465e-10
Ptpn13	1107.8	1.19	1.3	6.7827e-09	8.4038e-08
Mrpl34	516.5	1.19	1.33	2.56656e-07	2.41382e-06
Nphp4	99.7	1.19	1.33	3.17627e-07	2.9477e-06
Trim46	87.2	1.19	1.34	6.82925e-07	5.90911e-06
Fn1	453.7	1.19	1.54	0.000168861	0.000836221
I830127L07Rik	6.6	1.19	5.81	0.00103008	0.00407131
Reps2	11	1.19	2.16	0.00138312	0.00529206
Mcm7	3981.2	1.18	1.21	0	0
Trim37	677.9	1.18	1.21	0	0
BC055324	200.3	1.18	1.22	0	7e-15
Gm4737	198.1	1.18	1.25	3.9096e-11	7.16527e-10
Pycard	1522.9	1.18	1.25	8.7368e-11	1.50643e-09
Fam185a	192.8	1.18	1.28	2.11727e-09	2.87754e-08
Bag2	63	1.18	1.31	4.71251e-07	4.23835e-06
Ifitm1	214.1	1.18	1.44	6.51666e-05	0.000361667
Alox12	39.7	1.18	1.46	0.00013007	0.000664605
Cebpe	5.7	1.18	3.45	0.00132794	0.00510364
Ppp2r2c	6.5	1.18	4.48	0.00154962	0.00584062
Mcpt2	69.1	1.18	3.32	0.00161277	0.00604928
Fam46c	5669.2	1.17	1.2	0	0
Plscr1	472.1	1.17	1.22	7.7e-14	2.014e-12
Grb7	380.9	1.17	1.3	7.85989e-07	6.72406e-06
Phlda3	37.7	1.17	1.38	2.49362e-05	0.000153971
Rtkn	29.5	1.17	1.44	0.00012599	0.000645554
Cym	46.2	1.17	1.51	0.000165476	0.000820964
Cfap77	26	1.17	1.51	0.000166537	0.000825576
Gm10286	2.8	1.17	4.98	0.000867815	0.00351959
AC158990.2	7.6	1.17	2.88	0.00194338	0.00710407
Entpd1	1241.1	1.16	1.2	0	0
Dbi	1291.8	1.16	1.21	2.3e-14	6.44e-13
Hmga1-rs1	312.3	1.16	1.21	1.05e-12	2.4299e-11
Tmem237	165.9	1.16	1.22	1.293e-12	2.9564e-11
Raph1	355.4	1.16	1.22	5.707e-12	1.18983e-10
Echdc1	172.2	1.16	1.23	3.6306e-11	6.70575e-10
Tuba1b	1989.9	1.16	1.26	1.80246e-08	2.08838e-07
Ifi214	383.7	1.16	1.31	9.85544e-07	8.27553e-06
Pvrig	126.3	1.16	1.31	1.56089e-06	1.26243e-05
Steap3	134.6	1.16	1.4	5.47468e-05	0.000310353
Fam89a	34.7	1.16	1.45	5.53601e-05	0.000313292
Gm8719	29.4	1.16	1.47	0.000148953	0.000748401
Epas1	1633	1.16	1.5	0.000353445	0.00160774
Adamts3	19.6	1.16	1.69	0.000885465	0.00357586
Opn3	13.4	1.16	1.74	0.000965197	0.0038515
Syngr4	9.5	1.16	2.04	0.00173312	0.00643865
Tmem98	10.9	1.16	1.94	0.00200122	0.00728179
Rfc5	1166.1	1.15	1.17	0	0
Pdk3	769.1	1.15	1.17	0	0
Samd3	769	1.15	1.2	5e-15	1.56e-13
Psmb9	7187.6	1.15	1.22	2.4978e-11	4.72884e-10
Slc9a5	265.3	1.15	1.22	7.936e-11	1.37712e-09
Fbxl8	274.2	1.15	1.23	6.26773e-10	9.32866e-09
Myh10	131.2	1.15	1.37	3.81794e-05	0.000225667
Ighv1-81	14	1.15	3.56	0.00155008	0.00584117
Palm3	10.2	1.15	1.86	0.00182723	0.00673109
Ifit3b	107.9	1.15	2.04	0.00224671	0.00803757
Pla2g16	2185.4	1.14	1.15	0	0
Ptprcap	9906.9	1.14	1.18	0	1e-15
Zbp1	5544.8	1.14	1.22	1.02752e-09	1.4726e-08
Eif2ak2	397.5	1.14	1.23	5.43354e-09	6.87159e-08
Ifi209	837.9	1.14	1.24	2.4757e-08	2.7932e-07
Prkar2b	166.3	1.14	1.28	1.78504e-06	1.42532e-05
Gm5620	33.2	1.14	1.38	0.000109125	0.000569947
Tspo2	25.6	1.14	2.05	0.00209203	0.00756713
Gm12641	4.5	1.14	2.63	0.00221594	0.00794698
Gm5391	5.3	1.14	2.44	0.00244156	0.008648
Chga	5.7	1.14	2.51	0.00265244	0.00928037
Bhlhe40	29564.9	1.13	1.15	0	0
Scd2	2011	1.13	1.16	0	0
Arl6ip1	6248	1.13	1.17	0	1e-15
Pycrl	578	1.13	1.17	1e-15	1.8e-14
Erg28	683.6	1.13	1.18	3e-15	8.3e-14
Pgk1	407	1.13	1.18	3.15e-13	7.634e-12
Rom1	500.9	1.13	1.2	4.6651e-11	8.4275e-10
Eef1akmt1	350.7	1.13	1.22	1.39149e-08	1.64033e-07
Cenpv	293.7	1.13	1.23	6.57095e-08	6.92657e-07
Xk	84.8	1.13	1.25	2.68076e-07	2.50875e-06
Clec7a	192.7	1.13	1.26	6.17669e-07	5.40375e-06
Nudt1	390.3	1.13	1.26	6.4248e-07	5.59495e-06
Ltbp1	63.3	1.13	1.33	3.43027e-05	0.000204799
9430037O13Rik	48.3	1.13	1.37	0.000117899	0.000608524
Dgkg	28.8	1.13	1.49	0.000397967	0.00178132
Bex4	6.5	1.13	2.52	0.00277072	0.0096266
Prf1	1704.5	1.12	1.14	0	0
Dpagt1	515.2	1.12	1.18	7.25e-12	1.49355e-10
Enkd1	215	1.12	1.2	5.03512e-09	6.42351e-08
Klra3	69.3	1.12	1.33	3.41926e-05	0.00020435
G0s2	77.4	1.12	1.38	0.000194365	0.000945698
4930520O04Rik	19.9	1.12	1.53	0.000720177	0.00299262
Gm24507	10.1	1.12	1.9	0.0025455	0.00896919
Irx3	8.6	1.12	1.79	0.002652	0.00928037
Zfp575	7.4	1.12	2.11	0.00298213	0.0102669
4930427A07Rik	1017.7	1.11	1.13	0	0
Fen1	1518.2	1.11	1.13	0	0
Gng2	1586.5	1.11	1.15	0	0
Polq	483.2	1.11	1.17	4.6847e-11	8.44675e-10
Aplf	178.2	1.11	1.19	2.83771e-09	3.77802e-08
Optn	199.7	1.11	1.22	3.70364e-07	3.39716e-06
Dhx58	1168.4	1.11	1.24	8.04602e-07	6.8585e-06
Nudt7	57.3	1.11	1.34	6.92471e-05	0.000382323
Prr18	25.2	1.11	1.42	0.000467054	0.00204825
Fam109b	49.4	1.11	1.49	0.000641875	0.00270766
Thbs1	150.8	1.11	1.48	0.00068982	0.00288166
2210011C24Rik	23	1.11	1.46	0.000846056	0.00343945
Rtp4	1189.3	1.11	1.5	0.000883723	0.00357187
Myom2	3.3	1.11	2.84	0.00232321	0.00827995
Ncr1	264.6	1.11	1.76	0.00239242	0.00849939
Adgrl4	27.6	1.11	1.74	0.00260324	0.00913185
Gm15941	4.3	1.11	2.54	0.00323683	0.0110235
Hoxa9	9	1.11	2.09	0.00327164	0.011122
Myrf	11.2	1.11	2.56	0.00334035	0.0113029
Endod1	867.3	1.1	1.12	0	0
Ruvbl2	1746.2	1.1	1.14	0	2e-15
Mrps6	469.4	1.1	1.16	1.2065e-11	2.40186e-10
Naa38	642.5	1.1	1.18	1.38974e-08	1.63929e-07
Gcat	256.4	1.1	1.23	2.80453e-06	2.15835e-05
Tmem163	137	1.1	1.32	0.000125996	0.000645554
Ccdc80	29.4	1.1	1.48	0.000746697	0.00308522
Epdr1	29.9	1.1	1.56	0.001471	0.00558432
Naaladl1	17.4	1.1	1.55	0.00155447	0.00585657
Gm5541	13.5	1.1	1.97	0.00316905	0.0108316
Cfb	9.7	1.1	2.3	0.00384098	0.0127146
Tipin	1045.9	1.09	1.13	1e-15	4.3e-14
Hikeshi	408	1.09	1.15	6.661e-12	1.38125e-10
Epsti1	2970.1	1.09	1.14	2.8722e-11	5.38923e-10
Mfsd2b	366.8	1.09	1.19	1.24157e-07	1.24235e-06
Zan	929.3	1.09	1.19	2.4207e-07	2.288e-06
1190007I07Rik	77.8	1.09	1.22	2.98467e-06	2.28214e-05
Kcnip3	48.9	1.09	1.29	3.50842e-05	0.00020907
Ryr1	67.2	1.09	1.33	0.000206026	0.000994768
Rsph1	29	1.09	1.35	0.000450867	0.00198461
Slfn4	78.7	1.09	1.51	0.000918307	0.00368775
Gm42517	3	1.09	4.44	0.00121015	0.00470443
Gm31597	30.9	1.09	1.54	0.00155845	0.00586921
Col8a2	11.9	1.09	2.08	0.00359121	0.0120228
Gm5787	4.5	1.09	2.84	0.00371547	0.0123682
Glp1r	11.2	1.09	2.1	0.00407072	0.013338
Taf6	1182.3	1.08	1.1	0	0
Plp2	432.8	1.08	1.12	1e-15	2.3e-14
Atcay	258.4	1.08	1.12	3e-15	1.06e-13
Casp4	449.3	1.08	1.13	8.757e-12	1.78838e-10
Sytl2	1359.2	1.08	1.14	6.4794e-11	1.13582e-09
Txn1	4856.9	1.08	1.14	1.86125e-09	2.54972e-08
Banf1	2759.2	1.08	1.17	1.69986e-07	1.6512e-06
Tubd1	123.6	1.08	1.19	5.64349e-07	4.981e-06
Apol10b	57.6	1.08	1.37	0.00033078	0.0015163
9130604C24Rik	12.8	1.08	1.68	0.00253705	0.0089444
AC133083.4	8.9	1.08	2.13	0.00367599	0.0122607
Mcpt8	355.9	1.08	2.25	0.0045268	0.0146098
Bub3	2635.7	1.07	1.09	0	0
Sept11	2112.3	1.07	1.11	5.1e-14	1.363e-12
5830432E09Rik	221.9	1.07	1.12	1.771e-12	3.9675e-11
Tbc1d31	347.8	1.07	1.11	2.852e-12	6.1994e-11
Sema7a	543.5	1.07	1.12	7.388e-12	1.51871e-10
Pgp	482.7	1.07	1.12	9.9003e-11	1.69316e-09
Mrpl51	433.6	1.07	1.13	1.05458e-09	1.50454e-08
AC123720.1	301.8	1.07	1.14	5.55586e-09	7.00756e-08
Slc29a4	63.5	1.07	1.17	9.43919e-07	7.94941e-06
Dctd	147.9	1.07	1.19	2.49185e-06	1.93263e-05
Csrp2	91.9	1.07	1.19	3.24977e-06	2.45949e-05
Ptrh1	154.5	1.07	1.2	6.70527e-06	4.71765e-05
Unc5b	14.9	1.07	1.45	0.00195777	0.00714979
A430018G15Rik	17	1.07	1.55	0.00196944	0.00718684
Upk1b	3.1	1.07	3.96	0.00302935	0.0104049
Gm11223	13	1.07	1.72	0.00349142	0.0117364
Scrn1	9.5	1.07	1.96	0.00442108	0.0143175
G6b	5.8	1.07	2.42	0.00460434	0.0148247
Rangap1	5185.4	1.06	1.07	0	0
Cd8b1	8616.8	1.06	1.08	0	0
Mms22l	883	1.06	1.08	0	0
Cchcr1	724.1	1.06	1.09	0	0
Rnpep	2406	1.06	1.1	0	1e-15
Cntln	217.1	1.06	1.09	0	7e-15
Clic1	10203.8	1.06	1.09	1e-15	2.1e-14
Pkmyt1	1872.8	1.06	1.1	6e-15	1.73e-13
Phgdh	591.6	1.06	1.1	6.8e-14	1.787e-12
Lcp1	29534.7	1.06	1.1	9.5e-14	2.46e-12
Trbv3	327	1.06	1.1	1.27e-13	3.226e-12
Gm13394	2531.6	1.06	1.11	1.7709e-11	3.42159e-10
Gm5855	163.2	1.06	1.12	3.97446e-10	6.10751e-09
Rad51c	174.3	1.06	1.13	6.37111e-09	7.94062e-08
Fgl2	387.2	1.06	1.15	4.93215e-07	4.41909e-06
Fam69b	58.7	1.06	1.17	1.34136e-06	1.09739e-05
Ddah2	90	1.06	1.21	3.0083e-05	0.000182134
Mid2	43.1	1.06	1.37	0.000679492	0.00284228
C430042M11Rik	20.4	1.06	1.44	0.00141472	0.0053901
1700006J14Rik	34.9	1.06	1.52	0.00222634	0.00797675
Kifc5c-ps	3.2	1.06	5.01	0.00227258	0.00811323
Gm4316	14.1	1.06	1.62	0.00295584	0.0101894
Ighv1-77	5.6	1.06	2.91	0.00429062	0.0139528
Syngr3	14.2	1.06	1.89	0.00461296	0.0148474
Garem1	10.4	1.06	2.16	0.0047248	0.015161
Gm5732	8.2	1.06	2.1	0.00498515	0.0159101
9230110C19Rik	6.9	1.06	2.22	0.00515635	0.0163929
Cdk4	5123.3	1.05	1.07	0	0
Psmb8	13142.6	1.05	1.09	5.3e-14	1.42e-12
Cdc25a	933.6	1.05	1.09	5.4e-14	1.427e-12
Pmf1	1789.9	1.05	1.09	1.868e-12	4.1652e-11
Galm	344.1	1.05	1.1	1.0932e-11	2.19012e-10
Tpgs1	515.9	1.05	1.11	2.78029e-09	3.70679e-08
2610524H06Rik	134.2	1.05	1.12	3.57725e-08	3.94664e-07
St14	207.6	1.05	1.16	2.30626e-06	1.80273e-05
Ifi206	467.7	1.05	1.18	6.08105e-06	4.32481e-05
F2rl3	91.5	1.05	1.18	1.07833e-05	7.26253e-05
Ctnnbip1	164	1.05	1.18	1.81257e-05	0.000115948
Ccl12	4.4	1.05	3.63	0.00348532	0.011718
Slc17a6	4.8	1.05	3.66	0.00371595	0.0123682
Gm867	11.8	1.05	1.74	0.00416022	0.0135842
Srd5a1	9.7	1.05	1.76	0.00443186	0.0143419
Bad	457.8	1.04	1.08	1.5526e-11	3.03026e-10
Pafah2	209.2	1.04	1.11	2.06703e-08	2.36712e-07
Dzip3	213.7	1.04	1.12	4.27894e-08	4.63437e-07
Casp1	695.8	1.04	1.13	1.05968e-07	1.07628e-06
Nrgn	587.4	1.04	1.2	5.55088e-05	0.00031398
Gm28942	25.8	1.04	1.35	0.000794599	0.00325896
Gm13361	26.6	1.04	1.39	0.00156982	0.005905
AC151730.3	14.5	1.04	1.64	0.00346906	0.0116737
Cyp4f39	4	1.04	3.04	0.00390308	0.0128577
Ranbp17	12.9	1.04	1.93	0.00533781	0.0168904
Gm6419	7.9	1.04	2.1	0.00604059	0.0188
Unc119b	2622.3	1.03	1.05	0	0
Ak3	1405.9	1.03	1.05	0	0
Brca2	378	1.03	1.06	0	0
Prelid2	433.7	1.03	1.06	0	1e-15
Hmbs	853.4	1.03	1.07	2.665e-12	5.8202e-11
Cobll1	564	1.03	1.07	1.3125e-11	2.5991e-10
Ttf2	773.8	1.03	1.08	1.77494e-10	2.94248e-09
Ap1s2	357.9	1.03	1.09	6.20861e-10	9.24795e-09
Arhgap33	461.4	1.03	1.1	1.09697e-07	1.11117e-06
Cxcr5	1400.5	1.03	1.11	1.61783e-07	1.57717e-06
Zfp324	80.8	1.03	1.16	1.22751e-05	8.15409e-05
1700008J07Rik	46	1.03	1.2	8.13245e-05	0.000440259
Pla2g1b	3.1	1.03	5.68	0.00067113	0.00281165
Rasd2	26.4	1.03	1.31	0.00105531	0.00416058
Gm19412	24.7	1.03	1.45	0.00222221	0.00796791
Gm21850	5.8	1.03	5.15	0.00384904	0.0127351
Ninj2	22.5	1.03	1.57	0.00388139	0.0128152
Cacna1b	12.9	1.03	1.59	0.00398131	0.0130881
Hspd1	2211.8	1.02	1.03	0	0
Gins4	994.2	1.02	1.03	0	0
Hirip3	1284.6	1.02	1.04	0	1e-15
Dtx3l	2072.2	1.02	1.05	1e-15	3.7e-14
Atad5	649	1.02	1.05	4e-15	1.19e-13
Slc22a15	789	1.02	1.05	2.1e-13	5.197e-12
Nefh	428.6	1.02	1.08	2.24379e-09	3.03208e-08
Gemin8	131.1	1.02	1.14	1.99371e-05	0.000126152
Coa3	751.4	1.02	1.17	3.92286e-05	0.000231147
AL591582.1	67.5	1.02	1.2	0.000136755	0.000694116
Rabl2	66.4	1.02	1.21	0.000142288	0.000719112
BC147527	314.7	1.02	1.21	0.000232433	0.00111094
F5	26.3	1.02	1.32	0.00175077	0.00649657
Cysltr1	12.2	1.02	1.53	0.00378876	0.0125708
Ankrd29	17.2	1.02	1.59	0.00394224	0.0129804
Serpinb1b	5.6	1.02	3.25	0.00527031	0.0166992
Cxcl11	12.9	1.02	1.71	0.00559563	0.0176033
A730089K16Rik	8.9	1.02	3.51	0.00635146	0.0196577
Gm12669	5.9	1.02	2.72	0.00649077	0.0200364
Draxin	7.5	1.02	2.51	0.00690288	0.0211157
Lrrn4	10.2	1.02	2.39	0.0073897	0.0223735
Fbxw8	1446.7	1.01	1.03	0	0
Mis18a	835	1.01	1.03	0	0
Adprh	1898	1.01	1.03	0	1e-15
Gmds	345.1	1.01	1.05	2.028e-12	4.4896e-11
Hat1	1129	1.01	1.06	7.78636e-10	1.13818e-08
Psmb10	4675.3	1.01	1.07	1.49344e-09	2.07286e-08
F730043M19Rik	151.6	1.01	1.1	5.91676e-07	5.20279e-06
Map1a	43.3	1.01	1.14	5.25142e-05	0.000299187
Gata1	221	1.01	1.18	0.000138191	0.000700277
4930524J08Rik	30.3	1.01	1.2	0.000430462	0.00190897
Ly6c2	4431.1	1.01	1.23	0.000512628	0.00222389
Gm30211	96.4	1.01	1.34	0.00143182	0.00544759
Slc30a2	29	1.01	1.33	0.00291129	0.0100559
Lpar3	17.1	1.01	1.53	0.00329445	0.0111735
Gm35037	11.6	1.01	1.65	0.00534664	0.0169127
Pcdh7	8.7	1.01	1.64	0.0065417	0.0201509
Ntf5	8.2	1.01	1.67	0.00681881	0.0208856
Olfr414	5.8	1.01	3.46	0.00725237	0.022
AC153562.2	4.6	1.01	2.14	0.00742847	0.0224766
Cd248	7.6	1.01	2.32	0.00764707	0.0230679
Ccdc120	9.6	1.01	1.83	0.0077452	0.0233094
Ahsa1	2898.5	1	1.02	0	0
Cdca4	1330.7	1	1.03	0	0
Ebp	1270.8	1	1.03	8e-15	2.22e-13
Thop1	736	1	1.03	6.1e-14	1.603e-12
Jdp2	335.6	1	1.03	2.76e-13	6.73e-12
Rpa3	304.5	1	1.04	2.99957e-10	4.76408e-09
Ece2	225.8	1	1.06	1.04334e-08	1.25016e-07
Cttn	156.2	1	1.07	2.38973e-08	2.70426e-07
Ydjc	187.1	1	1.07	1.08636e-07	1.1022e-06
5033430I15Rik	174.1	1	1.07	4.67301e-07	4.20682e-06
Orc1	394.8	1	1.09	8.89919e-07	7.51804e-06
Cx3cr1	141.8	1	1.09	3.20089e-06	2.42855e-05
Ltbp3	64	1	1.12	2.83211e-05	0.00017257
Zfp239	60.8	1	1.15	5.90383e-05	0.000331961
Mansc1	76.8	1	1.17	0.000127868	0.000653742
Bahcc1	65.2	1	1.17	0.000156223	0.000780448
Rpl39-ps	163.8	1	1.2	0.000445266	0.00196407
Ccl2	77.5	1	1.39	0.00295504	0.0101885
Col5a1	37.5	1	1.48	0.00451452	0.0145727
Wisp1	171.4	1	1.46	0.00481783	0.0154073
Hist1h2bl	3.2	1	2.02	0.00672032	0.020634
Gm11658	7.3	1	1.65	0.00762111	0.0230006
Gm44101	5.1	1	2.58	0.00777867	0.0233904
Atp6v1g3	12.9	1	1.89	0.00795734	0.0238519
Bbs2	593.4	-1	-1.02	0	0
Cdc42bpb	487.3	-1	-1.06	4.35871e-09	5.60972e-08
Dapk1	459.6	-1	-1.06	1.22147e-08	1.44893e-07
Lonrf1	133.9	-1	-1.06	2.71812e-08	3.04494e-07
Vps37b	99356.7	-1	-1.07	1.10935e-07	1.12192e-06
C130050O18Rik	95.9	-1	-1.14	1.81284e-05	0.000115948
Thrb	56.4	-1	-1.13	3.27319e-05	0.000196412
Gm45743	60.6	-1	-1.14	4.40217e-05	0.000256043
Gm42743	41.9	-1	-1.13	4.427e-05	0.00025725
Nectin1	128.6	-1	-1.15	7.02437e-05	0.000387374
Proscos	49.9	-1	-1.15	0.000156256	0.000780448
Snx24	100.2	-1	-1.2	0.000273317	0.00128048
Gm43919	34.9	-1	-1.19	0.000325118	0.00149288
Fbxl12os	26.5	-1	-1.25	0.00107654	0.00423634
Robo4	55.1	-1	-1.28	0.00157418	0.00592022
Fam149a	48.8	-1	-1.32	0.00184938	0.00680116
Gm17021	42.4	-1	-1.35	0.00255004	0.00898058
Gm15918	28.4	-1	-1.36	0.00317833	0.0108555
Dcst2	12.5	-1	-1.43	0.004038	0.0132422
Traj23	11.2	-1	-1.45	0.00428059	0.0139292
Cyp1a1	14.7	-1	-1.53	0.00539753	0.0170566
Siglecg	751.8	-1	-1.64	0.0057845	0.0181235
Gm5538	4.9	-1	-3.78	0.00652811	0.0201189
2310026I22Rik	9.2	-1	-1.66	0.0067335	0.0206711
Zfp536	9.7	-1	-1.65	0.00692614	0.0211595
Slc8a2	9.9	-1	-1.82	0.00739282	0.0223794
C130074G19Rik	7.9	-1	-1.78	0.00811661	0.0242678
Gm37078	5.3	-1	-2.53	0.00812669	0.0242941
Enthd1	11.5	-1	-1.83	0.00820774	0.0245016
Oprl1	7.9	-1	-1.99	0.0082336	0.0245633
Gm16069	513.8	-1.01	-1.03	0	1.4e-14
Slc12a7	12768.1	-1.01	-1.05	2.7e-14	7.4e-13
Gm1043	603.2	-1.01	-1.06	2.48471e-10	4.00344e-09
Gm16638	160.1	-1.01	-1.07	7.79149e-10	1.13818e-08
Skil	15256	-1.01	-1.08	3.98625e-08	4.34972e-07
Gm6085	80.3	-1.01	-1.16	0.000112735	0.000585861
Arhgap20	94.6	-1.01	-1.18	0.000162937	0.000810062
AC158605.3	38.2	-1.01	-1.27	0.000516246	0.00223651
She	55.5	-1.01	-1.25	0.000683672	0.00285787
Abca9	130.3	-1.01	-1.29	0.000993295	0.00394567
Chrna9	16	-1.01	-1.35	0.00257559	0.00905162
Cplx1	15.4	-1.01	-1.49	0.00418886	0.0136612
Gm2694	5.2	-1.01	-3.48	0.00616457	0.0191418
Fxyd1	9.9	-1.01	-1.64	0.00618304	0.0191897
Gm31479	6.5	-1.01	-2.85	0.00744107	0.0225075
Clec2h	5.3	-1.01	-2.58	0.00755789	0.0228317
Hba-a2	368.3	-1.01	-2.17	0.00763946	0.0230486
G730013B05Rik	7.5	-1.01	-1.88	0.00769024	0.0231797
A430072C10Rik	4.4	-1.01	-2.03	0.00772253	0.0232585
Slc6a19os	5.5	-1.01	-1.86	0.00802253	0.0240272
Sema3b	11.3	-1.01	-1.97	0.00808698	0.0242021
Ldhal6b	9.7	-1.01	-1.95	0.00811112	0.0242552
Dip2c	434.7	-1.02	-1.08	1.85287e-09	2.54008e-08
Trio	1619.6	-1.02	-1.08	2.11057e-08	2.40852e-07
Il13ra1	83.3	-1.02	-1.13	3.13958e-06	2.38805e-05
Gm45059	77.9	-1.02	-1.12	5.66574e-06	4.05841e-05
Lrrc25	483.1	-1.02	-1.15	9.03263e-06	6.18242e-05
Ptpro	88.1	-1.02	-1.16	1.63259e-05	0.000105561
Susd4	89.1	-1.02	-1.16	2.64438e-05	0.000162438
AC152827.1	55.1	-1.02	-1.19	0.000136928	0.000694805
Epb41l1	134.6	-1.02	-1.21	0.000175973	0.00086668
Cd177	45.2	-1.02	-1.33	0.00118589	0.00461866
AC104880.1	22.4	-1.02	-1.36	0.00212023	0.00765449
Gm16060	18	-1.02	-1.37	0.00248925	0.00879883
Pmepa1os	12.1	-1.02	-1.46	0.00389946	0.0128524
Hoga1	13.2	-1.02	-1.61	0.00441894	0.014313
Gm37109	3.1	-1.02	-2.45	0.00521211	0.016548
Plxna2	19.9	-1.02	-1.61	0.00526219	0.0166846
A430027C01Rik	13.4	-1.02	-1.85	0.00608631	0.0189236
Gm21984	9.4	-1.02	-1.85	0.00652466	0.0201115
Gm44860	11.3	-1.02	-2.21	0.00667178	0.0205049
Gramd2	8.5	-1.02	-2.62	0.00679281	0.0208228
Mcf2	7.3	-1.02	-3.16	0.00693508	0.02118
Ablim3	13.3	-1.02	-2.32	0.00698834	0.0213117
4922502D21Rik	7.8	-1.02	-1.93	0.00722658	0.0219358
Cyp4f13	1429.7	-1.03	-1.04	0	0
Gm37494	567.7	-1.03	-1.07	1.0555e-11	2.12353e-10
Maff	11634.4	-1.03	-1.08	1.6776e-11	3.25089e-10
Tdrp	4170.6	-1.03	-1.08	1.83513e-10	3.03694e-09
Dennd2c	139.5	-1.03	-1.1	2.12989e-08	2.4291e-07
Pla2g7	1374.2	-1.03	-1.11	9.7889e-08	1.00048e-06
Apoe	8629.4	-1.03	-1.11	1.61597e-07	1.57617e-06
AC140264.2	106	-1.03	-1.13	1.07522e-06	8.94769e-06
Alpk1	263.7	-1.03	-1.12	1.07768e-06	8.96422e-06
Jmy	4073.6	-1.03	-1.13	2.16546e-06	1.7018e-05
Fdx1l	80.3	-1.03	-1.13	2.57676e-06	1.99278e-05
Pnck	68.8	-1.03	-1.15	9.21898e-06	6.30086e-05
Ttc12	74.5	-1.03	-1.25	0.000243154	0.00115658
Gm12966	32.5	-1.03	-1.23	0.000273924	0.00128269
AC117769.3	40.9	-1.03	-1.27	0.000617951	0.00262134
Foxq1	65.3	-1.03	-1.28	0.000700362	0.00292054
Gm12000	21.3	-1.03	-1.42	0.002794	0.00969334
Mir7046	10.4	-1.03	-1.64	0.00526372	0.0166867
Gm31532	8.9	-1.03	-1.73	0.00632479	0.0195815
L3mbtl1	7.3	-1.03	-2.07	0.00650209	0.0200583
Bnip3l-ps	6.6	-1.03	-1.96	0.00673494	0.0206722
Sfmbt2	429.2	-1.04	-1.09	2.2116e-11	4.2207e-10
Cd86	1049.2	-1.04	-1.09	3.35129e-10	5.25656e-09
Cdc14b	1062	-1.04	-1.1	2.04352e-09	2.7853e-08
Gm42595	333.4	-1.04	-1.1	2.23656e-09	3.02447e-08
Tlr13	195.6	-1.04	-1.13	5.28898e-08	5.62217e-07
Egf	186.8	-1.04	-1.12	1.94808e-07	1.87404e-06
Fgfr1	240.7	-1.04	-1.13	6.62643e-07	5.75202e-06
Cap2	83.3	-1.04	-1.14	8.32875e-07	7.08674e-06
C1qb	6167.6	-1.04	-1.15	4.45276e-06	3.25859e-05
Fam167a	155	-1.04	-1.16	5.74998e-06	4.11253e-05
Cspg5	62.6	-1.04	-1.17	2.26935e-05	0.000141678
Tnnt2	65.1	-1.04	-1.2	2.53313e-05	0.000156212
Cxcl16	314.6	-1.04	-1.2	5.52098e-05	0.000312569
A430057M04Rik	48.4	-1.04	-1.27	0.000387025	0.00173876
Oscp1	44.4	-1.04	-1.29	0.000555343	0.00238461
H2-Ea-ps	7790.9	-1.04	-1.31	0.000565143	0.00242175
Il12b	54.2	-1.04	-1.45	0.00138828	0.00530431
Pde8b	30.7	-1.04	-1.64	0.00323812	0.0110259
Ptch2	15.2	-1.04	-1.56	0.0037584	0.0124898
Tmtc1	26.5	-1.04	-1.66	0.00440435	0.0142804
1810011O10Rik	24.2	-1.04	-1.65	0.00440544	0.0142815
Gm12167	10.2	-1.04	-1.7	0.00532344	0.0168478
Gm12089	3.8	-1.04	-2.79	0.00552585	0.0174127
Gm28035	6	-1.04	-2.57	0.00604162	0.0188001
C230037L18Rik	243.6	-1.05	-1.1	7.77e-13	1.8218e-11
Dyx1c1	106	-1.05	-1.13	3.09089e-07	2.87128e-06
Hebp1	934.9	-1.05	-1.18	5.55099e-06	3.98526e-05
Tmem51	428.5	-1.05	-1.17	5.99633e-06	4.27258e-05
Naip5	181.7	-1.05	-1.19	1.01478e-05	6.87362e-05
Cd300c2	673.6	-1.05	-1.2	2.31812e-05	0.000144269
Card10	54.5	-1.05	-1.19	2.46642e-05	0.000152546
Coro6	40.8	-1.05	-1.22	8.78869e-05	0.000471353
Bhlhe41	99.6	-1.05	-1.24	9.66011e-05	0.000512283
Fhit	63.9	-1.05	-1.24	0.000136365	0.000692318
Gm18194	29.5	-1.05	-1.28	0.000245902	0.00116824
Lin7b	27.7	-1.05	-1.28	0.00030051	0.00139272
Gm6012	40.5	-1.05	-1.29	0.000404437	0.00180585
Sox5	27.1	-1.05	-1.31	0.000447746	0.00197324
P2ry2	61.4	-1.05	-1.36	0.000803972	0.00329312
Gm44214	21.7	-1.05	-1.35	0.00095214	0.00380534
Blnk	622	-1.05	-1.41	0.00115666	0.00451782
Acot4	15.6	-1.05	-1.67	0.00312878	0.0107017
AC160562.1	14.3	-1.05	-1.6	0.00325124	0.0110591
Myo15	15.2	-1.05	-1.66	0.0033318	0.011284
Extl1	17.9	-1.05	-1.78	0.005054	0.0161
Gm15929	8.8	-1.05	-1.92	0.00517804	0.0164488
Gm43777	8.3	-1.05	-1.79	0.00529061	0.0167551
Gm2814	9.6	-1.05	-2.68	0.00567258	0.017801
Rassf3	6479.1	-1.06	-1.09	0	8e-15
2810021J22Rik	1264.6	-1.06	-1.12	9.2632e-11	1.59284e-09
Ovgp1	326.4	-1.06	-1.12	1.3516e-10	2.27453e-09
Mapk12	152.1	-1.06	-1.15	5.43011e-08	5.75926e-07
AC125071.1	106	-1.06	-1.17	6.38922e-07	5.56653e-06
Bbs1	97.2	-1.06	-1.17	1.56688e-06	1.26608e-05
Gm10167	58.6	-1.06	-1.22	2.6062e-05	0.000160301
Rassf8	83.1	-1.06	-1.23	4.05441e-05	0.00023801
Mapk15	40.7	-1.06	-1.27	0.000162251	0.000807078
Ghrl	55	-1.06	-1.33	0.00042581	0.00189236
Slc4a11	40.7	-1.06	-1.33	0.000484554	0.00211373
Cybrd1	29.8	-1.06	-1.35	0.000585769	0.00249939
Gm8251	24.9	-1.06	-1.4	0.000923791	0.00370599
Tceal1	18.7	-1.06	-1.52	0.00243475	0.00863033
Pifo	13.3	-1.06	-1.59	0.00307645	0.0105456
Bicdl2	10.3	-1.06	-1.77	0.00357728	0.0119867
CT009757.4	3.8	-1.06	-3.2	0.00417572	0.0136254
Tmem30b	16	-1.06	-1.86	0.00496829	0.0158617
Gm826	7.6	-1.06	-2.41	0.00510009	0.0162305
Tmem236	8.3	-1.06	-1.94	0.00516492	0.0164147
Gm13201	8.2	-1.06	-2.49	0.00521993	0.01657
Zbtb20	1429.4	-1.07	-1.1	0	1e-15
Dstyk	697.7	-1.07	-1.1	0	8e-15
I830077J02Rik	399	-1.07	-1.15	9.22046e-09	1.1137e-07
Stac3	119.4	-1.07	-1.15	1.12174e-07	1.13202e-06
Xkrx	235.4	-1.07	-1.18	5.58555e-07	4.93908e-06
Aph1c	92.6	-1.07	-1.18	1.70652e-06	1.37014e-05
Ly86	762.3	-1.07	-1.21	8.48745e-06	5.84945e-05
Stab2	1255.1	-1.07	-1.21	8.58138e-06	5.90559e-05
4921507P07Rik	57.2	-1.07	-1.21	8.96898e-06	6.14921e-05
Lst1	1097.1	-1.07	-1.21	1.13855e-05	7.62737e-05
Erbb2	135	-1.07	-1.26	4.7293e-05	0.000273056
Syde2	248.2	-1.07	-1.24	4.74775e-05	0.000273874
Hspg2	41.3	-1.07	-1.3	0.000250493	0.00118707
Cfap74	36.6	-1.07	-1.35	0.000346571	0.00158103
Rusc2	49.2	-1.07	-1.34	0.000353736	0.00160868
Cpe	36.2	-1.07	-1.35	0.00061606	0.00261566
1700061G19Rik	22.8	-1.07	-1.36	0.000645162	0.0027191
Rab30	116	-1.07	-1.57	0.00188377	0.00691689
Gm15537	21	-1.07	-1.58	0.00268838	0.00938702
Dlk1	20.9	-1.07	-1.54	0.00293164	0.0101151
Akp-ps1	12.6	-1.07	-1.63	0.00321263	0.0109549
Gm23346	11.3	-1.07	-2.42	0.00358887	0.0120188
Col2a1	13.8	-1.07	-1.69	0.00360523	0.0120633
Muc3	12.6	-1.07	-1.82	0.0044029	0.0142781
Rgsl1	4.5	-1.07	-2.66	0.00442727	0.0143307
Gm42655	7.7	-1.07	-2.37	0.00455647	0.0146931
Hbb-bs	1829.7	-1.07	-2.23	0.00475811	0.0152524
Crip3	8.6	-1.07	-2.83	0.00481575	0.0154032
4732440D04Rik	113	-1.08	-1.14	2.24439e-10	3.65042e-09
Mmp15	73.3	-1.08	-1.16	2.28481e-08	2.5964e-07
Rgl1	1317.4	-1.08	-1.18	1.3405e-07	1.33217e-06
Gm15706	118.9	-1.08	-1.18	1.66299e-07	1.6187e-06
Cdk14	85	-1.08	-1.28	5.71188e-05	0.000322317
Gm18310	30.9	-1.08	-1.37	0.000571696	0.00244651
4933433G15Rik	17.6	-1.08	-1.52	0.00134087	0.00514497
Blk	523.7	-1.08	-1.89	0.00369951	0.0123287
Hrh1	9.5	-1.08	-1.97	0.00376179	0.0124988
Dusp10	33817.9	-1.09	-1.12	0	1e-15
Gm42829	278.5	-1.09	-1.12	0	1e-15
Klf7	2672.7	-1.09	-1.12	0	1e-15
Gpr157	197.5	-1.09	-1.12	7e-15	2.04e-13
Sez6l2	335	-1.09	-1.13	1.4e-14	3.99e-13
1700109H08Rik	571.4	-1.09	-1.15	4.7378e-11	8.50357e-10
Arsg	171.4	-1.09	-1.17	4.693e-09	6.00324e-08
Lypd6b	490.3	-1.09	-1.17	1.27972e-08	1.51045e-07
Gm14168	317.9	-1.09	-1.17	3.99402e-08	4.35477e-07
Rnd2	50.2	-1.09	-1.21	3.16243e-06	2.4035e-05
1700003F12Rik	31.2	-1.09	-1.35	0.000266492	0.00125441
Cd300c	47.9	-1.09	-1.42	0.000366054	0.00165753
1700028N14Rik	48.1	-1.09	-1.37	0.000451309	0.00198566
Gm11210	24.9	-1.09	-1.41	0.000578496	0.00247226
Stac2	76.6	-1.09	-1.44	0.000652352	0.00274605
Gm13199	23	-1.09	-1.44	0.000846777	0.00344165
Wfdc3	16.1	-1.09	-1.49	0.00138003	0.00528239
D630033O11Rik	38.5	-1.09	-1.71	0.00225091	0.00804953
Pcdhga12	13.8	-1.09	-1.85	0.00316564	0.0108239
Mcmdc2	8.5	-1.09	-2.47	0.00426648	0.0138918
Atf3	5537.4	-1.1	-1.17	2.92371e-10	4.65531e-09
Cage1	267.2	-1.1	-1.17	4.95395e-09	6.32422e-08
Plce1	62.8	-1.1	-1.22	1.84983e-06	1.47209e-05
Wdfy3	451.6	-1.1	-1.27	1.85484e-05	0.000118315
Gm13054	37.4	-1.1	-1.34	0.000133851	0.000680889
Snord72	35.8	-1.1	-1.34	0.000206945	0.000998443
Tdrd9	21.8	-1.1	-1.44	0.000650445	0.00273954
Fam229a	25.2	-1.1	-1.44	0.000757001	0.0031237
Gm38192	22.6	-1.1	-1.57	0.00130441	0.00502444
A930038B10Rik	14.3	-1.1	-1.62	0.00205674	0.00745514
AL607131.1	38.2	-1.1	-1.7	0.00220216	0.00790563
Prox1	12.4	-1.1	-1.72	0.00242184	0.008591
Alas2	140.4	-1.1	-1.81	0.00284507	0.00985057
Gm15696	19.1	-1.1	-1.81	0.00295964	0.0102006
Arhgap42	15.2	-1.1	-1.96	0.00299834	0.0103152
Fam13a	8.3	-1.1	-2.15	0.00356721	0.0119621
Rgcc	877.6	-1.11	-1.14	0	0
Thbs3	181.1	-1.11	-1.16	2.088e-12	4.619e-11
Tnfrsf12a	1193.9	-1.11	-1.18	2.32507e-10	3.77192e-09
Wnt5b	363.9	-1.11	-1.17	2.9699e-10	4.72091e-09
D7Bwg0826e	309.2	-1.11	-1.18	6.40348e-10	9.50084e-09
Cdo1	154.9	-1.11	-1.18	1.83837e-09	2.52202e-08
Ing4	286.6	-1.11	-1.2	1.1568e-08	1.37793e-07
Dock4	301.1	-1.11	-1.21	3.53588e-08	3.90556e-07
Sh2d4b	213.3	-1.11	-1.21	1.22821e-07	1.23029e-06
Nr4a3	16228.2	-1.11	-1.22	6.69407e-07	5.80466e-06
Fam213b	477.2	-1.11	-1.23	6.75438e-07	5.84968e-06
Gk5	113.2	-1.11	-1.23	8.67918e-07	7.35516e-06
Hey1	1015.7	-1.11	-1.23	1.03859e-06	8.68491e-06
Bach2it1	141.1	-1.11	-1.23	1.15669e-06	9.57938e-06
Sorcs2	70.7	-1.11	-1.26	5.80505e-06	4.14722e-05
Bmp2	169.3	-1.11	-1.27	7.01097e-06	4.91599e-05
Snta1	208.6	-1.11	-1.27	1.06269e-05	7.16231e-05
Gm13710	186.2	-1.11	-1.29	1.70651e-05	0.000109927
Casc1	50.4	-1.11	-1.3	2.08003e-05	0.000131045
Nr3c2	42.8	-1.11	-1.35	7.46921e-05	0.000408455
Myo5c	12.5	-1.11	-1.65	0.00167058	0.00623323
Gm45140	14.1	-1.11	-1.7	0.00172725	0.00642302
Scx	11.1	-1.11	-1.65	0.0020033	0.00728796
AC156952.1	12.6	-1.11	-1.89	0.00276387	0.00961191
D6Ertd474e	4.7	-1.11	-3.38	0.00300365	0.0103316
Gm9873	11.3	-1.11	-1.97	0.00301847	0.010375
Smim6	7.7	-1.11	-2.44	0.00333794	0.0113008
Gm20513	6.4	-1.11	-2.77	0.00346824	0.011673
Hap1	446.1	-1.12	-1.18	2.38147e-10	3.8535e-09
Epb41l3	649.5	-1.12	-1.22	1.18941e-07	1.19458e-06
Gm9403	86.5	-1.12	-1.24	2.13491e-07	2.03106e-06
Ccpg1	685.5	-1.12	-1.24	7.54508e-07	6.46936e-06
Clec4a1	389.4	-1.12	-1.28	6.11752e-06	4.34585e-05
CAAA01194877.1	40.7	-1.12	-1.37	0.00010344	0.000544431
Padi1	28.6	-1.12	-1.39	0.000200573	0.000972657
Cd36	136.3	-1.12	-1.45	0.000338972	0.00154935
Bcar1	37.6	-1.12	-1.43	0.000349811	0.00159351
Snx22	65.3	-1.12	-1.61	0.00116703	0.00455202
Trim7	268.2	-1.12	-1.78	0.00167341	0.00623889
Actl7b	11.5	-1.12	-1.66	0.00176405	0.00653818
Cacna1f	12.7	-1.12	-1.62	0.00181253	0.00669164
Gm10425	5.3	-1.12	-3.54	0.00219093	0.0078737
Prph	18.6	-1.12	-1.79	0.00242856	0.00861002
Mfap2	4.7	-1.12	-2.58	0.00275029	0.00957669
Gm16083	11.2	-1.12	-2.24	0.00296392	0.0102116
Peg13	3375.2	-1.13	-1.17	0	0
Basp1	514.9	-1.13	-1.21	5.80774e-10	8.69461e-09
Gm42659	103.8	-1.13	-1.21	4.01508e-09	5.21712e-08
Tagln	142.5	-1.13	-1.21	1.06114e-08	1.27069e-07
Syk	3325.1	-1.13	-1.23	5.2262e-08	5.56168e-07
Gm28731	120.2	-1.13	-1.23	6.7158e-08	7.06353e-07
Trim36	327.4	-1.13	-1.23	7.2751e-08	7.60951e-07
Smagp	295.1	-1.13	-1.24	1.65871e-07	1.61537e-06
Wdfy4	2179.7	-1.13	-1.39	9.10296e-05	0.000486279
Tenm3	7.8	-1.13	-3.31	0.000877968	0.00355392
Srms	29.4	-1.13	-1.59	0.000938428	0.0037553
Ccr10	27.6	-1.13	-1.67	0.00124227	0.00480955
Scn3a	17.9	-1.13	-1.76	0.00125925	0.0048703
Six1	18.8	-1.13	-1.61	0.00127019	0.0049054
Mab21l3	31.1	-1.13	-1.89	0.00164435	0.00615356
Tcf21	11.3	-1.13	-1.75	0.0020342	0.00738052
Gm20506	6.3	-1.13	-3.45	0.00239016	0.00849298
Hbb-bt	232	-1.13	-2.38	0.0028469	0.00985328
Chka	3724.8	-1.14	-1.18	0	7e-15
Ttc28	2577.9	-1.14	-1.22	6.07593e-10	9.07172e-09
C330013E15Rik	164.4	-1.14	-1.25	2.80614e-07	2.62221e-06
E230029C05Rik	167.6	-1.14	-1.28	7.76945e-07	6.64969e-06
Gm22596	38.9	-1.14	-1.32	1.84963e-05	0.000118022
Gm37856	32.5	-1.14	-1.38	5.66845e-05	0.000320343
Acot1	60.2	-1.14	-1.39	6.79185e-05	0.000375426
Zfp811	50.1	-1.14	-1.41	0.000133253	0.000678158
Ctnnd2	131.9	-1.14	-1.44	0.000138909	0.000703349
5430402O13Rik	22.1	-1.14	-1.55	0.000665602	0.00279281
Btnl4	51.4	-1.14	-1.72	0.000895842	0.00361009
Tex26	22.2	-1.14	-1.65	0.000906736	0.00364853
Cecr2	73.9	-1.14	-1.95	0.00166615	0.00622039
Cd209c	9.8	-1.14	-2.49	0.00257703	0.00905499
Msi1	220.6	-1.15	-1.2	8.41e-13	1.9686e-11
P2ry13	230.8	-1.15	-1.26	1.71075e-08	1.98943e-07
Sgip1	455.7	-1.15	-1.28	3.33222e-07	3.07885e-06
C1qc	6828	-1.15	-1.29	6.4485e-07	5.61301e-06
1700047K16Rik	77	-1.15	-1.31	6.00741e-06	4.27726e-05
Fam83e	25.7	-1.15	-1.41	8.29642e-05	0.000447997
Mxra7	39.3	-1.15	-1.43	0.000110161	0.000574063
Cspg4	3.3	-1.15	-5.62	0.000116695	0.000603461
Car3	34.9	-1.15	-1.84	0.00109239	0.0042898
Ephx3	23.3	-1.15	-1.75	0.00152268	0.00574936
Des	17.8	-1.15	-1.87	0.00184018	0.0067713
Neurl1a	7.4	-1.15	-2.41	0.00244279	0.00865075
Stox2	6.7	-1.15	-2.3	0.00248985	0.00879929
Lepr	5.9	-1.15	-2.45	0.00251656	0.00888199
Gm45212	5.8	-1.15	-2.56	0.00253112	0.00892683
Creg1	2831	-1.16	-1.22	4.722e-12	9.9436e-11
Txnrd3	195.6	-1.16	-1.25	7.32044e-10	1.07685e-08
Cd163	1248.1	-1.16	-1.31	6.0786e-07	5.32778e-06
Rab34	100.4	-1.16	-1.31	1.51189e-06	1.22635e-05
Fgf17	23	-1.16	-1.55	0.00075604	0.00312042
Prlr	10.5	-1.16	-2.27	0.00192362	0.0070482
Il1bos	10.4	-1.16	-2.22	0.00203124	0.00737258
Gm38299	5.4	-1.16	-3.44	0.0020588	0.00746119
Gm35584	9	-1.16	-2.58	0.00210126	0.00759759
Rasl10b	6.3	-1.16	-2.53	0.00211053	0.0076253
Il22ra2	7.5	-1.16	-2.84	0.00226225	0.00808549
Tgfbr3	2708.7	-1.17	-1.2	0	0
Bach2	5671.9	-1.17	-1.21	0	6e-15
Gm43352	344.3	-1.17	-1.24	3.7864e-11	6.96645e-10
Tnfrsf21	641.6	-1.17	-1.25	8.2812e-11	1.43308e-09
Mpeg1	6302.5	-1.17	-1.25	7.72029e-10	1.12962e-08
Tbxas1	561.4	-1.17	-1.27	7.86957e-09	9.60585e-08
Thsd1	89.3	-1.17	-1.3	2.61694e-07	2.45753e-06
Il1b	670.8	-1.17	-1.31	7.3835e-07	6.35672e-06
Tbx2	144.3	-1.17	-1.34	3.67418e-06	2.74289e-05
March1	226	-1.17	-1.41	1.82756e-05	0.000116693
Serpine1	218.8	-1.17	-1.42	5.47818e-05	0.000310425
Gm37509	25.6	-1.17	-1.44	6.32061e-05	0.000351843
Ptgis	82.5	-1.17	-1.47	9.02597e-05	0.000482847
Crnde	21.9	-1.17	-1.47	0.00011582	0.000599426
Gm15448	29.6	-1.17	-1.71	0.000536839	0.00231461
Mir5107	156.7	-1.17	-1.83	0.0010412	0.00411075
1700001J03Rik	13.9	-1.17	-2.01	0.00178612	0.00661093
Gm17999	9.8	-1.17	-2.54	0.00179979	0.0066524
Gm37621	8.8	-1.17	-2.16	0.0018735	0.00688185
Myzap	9.4	-1.17	-2.33	0.00187494	0.00688583
Gm15156	8.3	-1.17	-2.23	0.00192487	0.00705003
4930455G09Rik	13.9	-1.17	-2.58	0.00209367	0.00757162
Mtss1	2502.5	-1.18	-1.19	0	0
1700056E22Rik	810.3	-1.18	-1.24	3e-14	8.31e-13
Plekha6	574.9	-1.18	-1.24	3.19e-13	7.724e-12
Gnal	314.2	-1.18	-1.26	4.92982e-10	7.46743e-09
Wnk4	72.2	-1.18	-1.29	1.21938e-08	1.44735e-07
Clec12a	552.3	-1.18	-1.35	2.93239e-06	2.2467e-05
9330102E08Rik	20.4	-1.18	-1.59	0.000312209	0.00144059
Adgrl3	33.2	-1.18	-1.74	0.000489727	0.00213482
AC152065.1	24.8	-1.18	-1.71	0.00063208	0.00267264
Gm26685	15.5	-1.18	-1.8	0.000914627	0.00367666
Gm5466	17.5	-1.18	-1.99	0.00130384	0.00502326
Reln	18.1	-1.18	-2.28	0.00161385	0.00605137
Gucy2c	7.2	-1.18	-2.88	0.00171445	0.00638183
Gm45572	4.9	-1.18	-3.42	0.00175203	0.00649998
Gm2058	5.4	-1.18	-2.64	0.00175309	0.00650263
Fcnaos	7.6	-1.18	-2.37	0.001762	0.00653186
Gm13868	10	-1.18	-2.61	0.00181657	0.00670136
Ldlr	1329.5	-1.19	-1.23	0	1e-15
S1pr1	21169	-1.19	-1.24	3.9e-14	1.054e-12
Ksr2	333.8	-1.19	-1.27	7.4719e-11	1.29896e-09
Lrrc75b	342.7	-1.19	-1.3	5.18071e-09	6.58705e-08
Dnah17	303	-1.19	-1.3	4.01059e-08	4.36873e-07
Tmem141	255.2	-1.19	-1.37	1.75124e-06	1.40366e-05
Gpat3	224.7	-1.19	-1.35	1.9597e-06	1.54781e-05
Adhfe1	58	-1.19	-1.4	5.67522e-06	4.06366e-05
Poln	40.7	-1.19	-1.45	5.14688e-05	0.000294116
Klra17	46.4	-1.19	-1.57	0.000192577	0.000938206
Syce1l	12.2	-1.19	-1.87	0.00087522	0.00354431
Gm15523	17.3	-1.19	-1.93	0.0010355	0.00409014
0610040J01Rik	15.3	-1.19	-2.08	0.00105384	0.00415564
Gm11525	16.1	-1.19	-2.03	0.00121343	0.00471523
6330403L08Rik	20.6	-1.19	-2.07	0.00122684	0.00475955
Gm15848	16.2	-1.19	-3.07	0.00169699	0.00632179
Gm26799	792.8	-1.2	-1.26	7.8e-14	2.036e-12
Nr1d2	2875.9	-1.2	-1.26	3.15e-13	7.645e-12
Tcf4	708.9	-1.2	-1.3	6.9589e-09	8.59399e-08
Cd300a	1109.4	-1.2	-1.33	5.69555e-08	6.03065e-07
Ccnd1	258	-1.2	-1.35	1.28799e-07	1.28541e-06
Gm12474	77.6	-1.2	-1.34	2.30369e-07	2.18177e-06
Kcnj9	35.1	-1.2	-1.78	0.000455338	0.00200104
Baiap2l1	10.8	-1.2	-2.01	0.00113515	0.00444022
Slc6a1	17.6	-1.2	-2.23	0.00119067	0.00463441
Gpr152	13.5	-1.2	-2.12	0.00138596	0.00529973
Gm44735	8.1	-1.2	-2.18	0.00141249	0.0053827
Gm15675	565.2	-1.21	-1.28	2.06e-13	5.095e-12
Plxna1	900.2	-1.21	-1.3	3.44846e-10	5.38221e-09
Slc7a7	700.4	-1.21	-1.31	1.06649e-09	1.51811e-08
P4ha2	71.8	-1.21	-1.35	9.4121e-08	9.64753e-07
Dbndd2	61.2	-1.21	-1.35	1.45353e-07	1.43399e-06
Angptl7	118.5	-1.21	-1.38	5.17432e-07	4.60773e-06
Sirpb1a	105.6	-1.21	-1.39	5.81802e-07	5.12788e-06
Kcnk13	70	-1.21	-1.41	2.13757e-06	1.6816e-05
Gm2238	53.2	-1.21	-1.43	9.18302e-06	6.27855e-05
AC139941.2	39.3	-1.21	-1.54	8.73549e-05	0.000469297
Plekhg1	29	-1.21	-1.66	0.000291788	0.00135678
AC154548.2	22	-1.21	-1.72	0.000514748	0.00223148
Gm36937	12.9	-1.21	-2.31	0.00126531	0.00488873
Gm36159	8.5	-1.21	-2.36	0.00134779	0.00516944
Rgs7bp	8.5	-1.21	-2.61	0.00143696	0.00546386
Amigo2	1152.3	-1.22	-1.27	1e-15	3.2e-14
Pde5a	641	-1.22	-1.29	4e-14	1.083e-12
Myo9a	1226.4	-1.22	-1.29	1.92e-13	4.77e-12
Ptpdc1	185.8	-1.22	-1.3	3.705e-12	7.944e-11
Rab7b	324.8	-1.22	-1.32	6.46548e-10	9.58531e-09
Ptgs1	1227.5	-1.22	-1.31	6.72463e-10	9.93839e-09
Siglech	840.4	-1.22	-1.36	9.20954e-08	9.45526e-07
Gm13340	40.7	-1.22	-1.42	3.06339e-06	2.33573e-05
Slpi	1443.3	-1.22	-1.51	3.70144e-05	0.000219604
Crabp2	41.6	-1.22	-1.55	0.00011471	0.000594171
Cpne9	20.6	-1.22	-1.59	0.000174548	0.00086081
Wtip	28.7	-1.22	-1.67	0.000189981	0.000926753
Nox1	20	-1.22	-1.77	0.000287712	0.00133997
Kcnj2	25	-1.22	-2.13	0.000890775	0.00359463
Gm38160	15.5	-1.22	-2.33	0.00120099	0.00467075
Tulp1	4.4	-1.22	-2.59	0.00124213	0.00480955
Tbx4	5.5	-1.22	-2.3	0.00127375	0.00491735
Rapgef4	2629.2	-1.23	-1.28	0	1e-15
Zfyve28	1185	-1.23	-1.32	2.4648e-11	4.68074e-10
Tns3	884	-1.23	-1.34	1.44068e-09	2.00698e-08
Alpk3	97.8	-1.23	-1.35	3.57392e-09	4.69219e-08
Ucp3	43.4	-1.23	-1.42	1.95802e-06	1.54713e-05
Slc26a8	47	-1.23	-1.43	3.28609e-06	2.48352e-05
Slc16a7	76.5	-1.23	-1.46	6.11359e-06	4.34468e-05
Ssc5d	41.7	-1.23	-1.5	2.14476e-05	0.000134489
AC159649.1	24.5	-1.23	-1.54	6.02041e-05	0.000337129
Clec9a	155.9	-1.23	-1.61	8.74276e-05	0.000469544
Has3	31.1	-1.23	-1.68	0.000212489	0.00102258
Muc2	15.7	-1.23	-1.78	0.000370668	0.00167642
Lsamp	11.3	-1.23	-1.86	0.000524264	0.00226762
Gm44185	16.5	-1.23	-1.85	0.000526175	0.00227329
Gm12263	11.8	-1.23	-2.06	0.000837832	0.00341115
Adam11	386.6	-1.24	-1.3	0	1.4e-14
9230114K14Rik	64.2	-1.24	-1.43	1.76649e-06	1.41529e-05
AC158605.2	23.8	-1.24	-1.72	0.000181822	0.000892005
Ccser1	25.6	-1.24	-1.92	0.000375513	0.00169392
Kncn	8.8	-1.24	-1.98	0.000829235	0.00337978
5930403N24Rik	16	-1.24	-2.23	0.000842578	0.00342679
Sbsn	107.9	-1.25	-1.36	1.79712e-09	2.47441e-08
Adgrl2	148.4	-1.25	-1.38	1.09651e-08	1.31055e-07
Slc16a9	181.6	-1.25	-1.43	4.53282e-07	4.09424e-06
Gm17116	29.3	-1.25	-1.58	3.39522e-05	0.000203283
Cxcl2	1196	-1.25	-1.58	4.78726e-05	0.000275898
Tpm2	26.7	-1.25	-1.65	9.83321e-05	0.000520006
AC158622.3	22.2	-1.25	-1.68	0.000160434	0.00079951
Gm37755	11.4	-1.25	-2.1	0.000796724	0.00326626
Tmem132b	9.3	-1.25	-3.04	0.00100336	0.00398065
Gtf2ird1	693.3	-1.26	-1.37	1.663e-10	2.76175e-09
Rhbdf1	115.9	-1.26	-1.4	2.96932e-08	3.31653e-07
Slc23a3	71.8	-1.26	-1.41	1.11606e-07	1.12689e-06
Spon2	49.3	-1.26	-1.42	1.54136e-07	1.51041e-06
Gm11342	46.6	-1.26	-1.46	9.11088e-07	7.69003e-06
Gm15728	46.1	-1.26	-1.49	4.42179e-06	3.24345e-05
Skor1	38.4	-1.26	-1.48	5.95251e-06	4.24615e-05
Olfr1033	26.2	-1.26	-1.71	0.000173925	0.000858383
Gm15327	25.1	-1.26	-1.81	0.000356189	0.00161867
Gm32999	14.5	-1.26	-2.13	0.000663064	0.00278463
4833411C07Rik	12.7	-1.26	-2.47	0.000791265	0.00324669
Gm12290	7.9	-1.26	-2.93	0.000865404	0.00351132
Slc28a1	7.4	-1.26	-2.34	0.000890874	0.00359463
Cd55	2669.5	-1.27	-1.32	0	0
Adra2a	136.7	-1.27	-1.34	4.7e-14	1.257e-12
Dnhd1	272.9	-1.27	-1.35	6.78e-13	1.5979e-11
Pirb	1339.8	-1.27	-1.41	1.53642e-08	1.79774e-07
Cd300lf	581.8	-1.27	-1.41	1.64296e-08	1.91792e-07
Zfhx3	113.3	-1.27	-1.44	1.51952e-07	1.49209e-06
Amn	69.8	-1.27	-1.5	2.81333e-06	2.16424e-05
Gm44401	34.9	-1.27	-1.51	3.49575e-06	2.62209e-05
Cecr6	48.6	-1.27	-1.52	4.27566e-06	3.14846e-05
Sirpb1b	32.1	-1.27	-1.69	2.65875e-05	0.000163268
Zfp618	38	-1.27	-1.64	4.74702e-05	0.000273874
Apoc1	69.6	-1.27	-1.69	7.23235e-05	0.000397338
Ltbp2	21	-1.27	-1.83	0.000196595	0.00095508
Gm17455	30.9	-1.27	-1.88	0.000295262	0.00137075
St18	3.6	-1.27	-4.89	0.000421252	0.00187386
Gpbar1	9.8	-1.27	-2.27	0.000835746	0.00340339
Ptk2	617.3	-1.28	-1.32	0	0
Sbf2	450.1	-1.28	-1.33	0	0
AC135019.1	300.9	-1.28	-1.34	0	1e-15
Ctsf	383.8	-1.28	-1.37	4.714e-12	9.9376e-11
Npm2	80.8	-1.28	-1.37	9.5095e-11	1.63222e-09
Rin1	193.4	-1.28	-1.38	5.16465e-10	7.79101e-09
Adgre1	1926.6	-1.28	-1.4	8.51531e-10	1.23629e-08
Hpgd	485.4	-1.28	-1.4	2.16197e-09	2.93408e-08
Gm18407	52.8	-1.28	-1.47	3.9691e-07	3.61787e-06
AC164573.1	54.6	-1.28	-1.47	7.44787e-07	6.39759e-06
Arg2	120.5	-1.28	-1.49	7.91718e-07	6.76411e-06
Flt3	441.7	-1.28	-1.5	8.84553e-07	7.48273e-06
Gm26615	44.6	-1.28	-1.65	2.71151e-05	0.000165915
A530064D06Rik	30	-1.28	-1.72	3.42058e-05	0.00020435
Gm33280	43.4	-1.28	-1.76	9.07675e-05	0.000485289
Gm15930	22	-1.28	-1.93	0.000219335	0.00105365
Hoxaas3	15.8	-1.28	-1.9	0.000250918	0.00118878
Gm11980	17.1	-1.28	-1.92	0.000307231	0.00142146
Gm43857	14.2	-1.28	-2.08	0.000360843	0.00163707
Gm37510	31.1	-1.28	-1.87	0.00037634	0.0016968
Gm12972	20.1	-1.28	-2.06	0.00038056	0.00171297
Cyp26b1	13.2	-1.28	-1.96	0.000380803	0.00171366
P4ha3	10.9	-1.28	-1.95	0.000471443	0.0020651
Prex2	8.7	-1.28	-2.59	0.000692127	0.00289002
Usp2	832.7	-1.29	-1.39	4.3366e-11	7.864e-10
Tlr2	527.6	-1.29	-1.46	7.25387e-08	7.5915e-07
Matn2	73.1	-1.29	-1.57	2.24105e-06	1.75466e-05
AC159196.3	73.6	-1.29	-1.53	2.47218e-06	1.91817e-05
Fam135a	30.1	-1.29	-1.79	7.1042e-05	0.000391124
Gm4247	22.2	-1.29	-1.72	7.21947e-05	0.000396746
Fam83c	5.2	-1.29	-3.81	0.000413815	0.00184294
Otud1	1927.6	-1.3	-1.33	0	0
Fam209	161.5	-1.3	-1.41	5.90526e-10	8.83084e-09
Spred3	56.8	-1.3	-1.44	8.54132e-09	1.03856e-07
Lman1l	148.2	-1.3	-1.46	2.3889e-08	2.70426e-07
C1qa	7016.9	-1.3	-1.46	2.43789e-08	2.75383e-07
Msantd1	67.1	-1.3	-1.47	1.68429e-07	1.63691e-06
Nlgn3	46.3	-1.3	-1.5	3.67629e-07	3.37534e-06
Samd4	57.2	-1.3	-1.64	1.06743e-05	7.19164e-05
Cyp2d40	3.9	-1.3	-3.38	0.000438162	0.0019377
Usp28	3778	-1.31	-1.34	0	0
Ntn4	238.3	-1.31	-1.42	1.89332e-10	3.12505e-09
Gm19325	31.3	-1.31	-1.59	6.62895e-06	4.67409e-05
Ccdc148	86.4	-1.31	-1.62	6.66707e-06	4.69572e-05
Matn1	29.8	-1.31	-1.6	7.41434e-06	5.17582e-05
Art5	20.4	-1.31	-1.74	4.50519e-05	0.000261312
Slc6a7	16	-1.31	-1.9	0.000174911	0.000862345
Paqr6	11.7	-1.31	-2.35	0.00044383	0.00195819
6430548M08Rik	386.7	-1.32	-1.41	4.35e-13	1.0408e-11
Jup	1184.5	-1.32	-1.41	4.36e-13	1.0427e-11
Lima1	405.9	-1.32	-1.43	4.1066e-11	7.47568e-10
Tgm2	2908.8	-1.32	-1.44	1.38102e-10	2.31992e-09
Cfp	5197	-1.32	-1.44	4.73245e-10	7.18483e-09
Igf1	580.6	-1.32	-1.5	3.69577e-08	4.06792e-07
Gm44053	47.1	-1.32	-1.6	1.61427e-06	1.30048e-05
Gpr4	64.4	-1.32	-1.62	4.44441e-06	3.25499e-05
Mc1r	8.3	-1.32	-2.63	0.000506764	0.00220098
Ampd1	414.5	-1.33	-1.39	0	0
C6	1221.3	-1.33	-1.46	3.06863e-10	4.8534e-09
Gfra2	1060.6	-1.33	-1.46	5.80957e-10	8.69461e-09
Clec4n	902.8	-1.33	-1.49	4.24763e-09	5.4801e-08
Krt83	243.6	-1.33	-1.49	2.68001e-08	3.00581e-07
Clec4b1	78.8	-1.33	-1.72	1.43121e-05	9.36268e-05
Clec4a4	10.7	-1.33	-2.9	0.000393175	0.00176279
Nr2e3	6.8	-1.33	-4.34	0.000442877	0.0019549
Irs2	11401.3	-1.34	-1.4	0	1e-15
Fbxl22	362.3	-1.34	-1.41	6e-15	1.88e-13
Csf1r	9890.8	-1.34	-1.45	2.942e-12	6.3803e-11
Zfp608	304	-1.34	-1.47	7.58879e-10	1.11287e-08
Gm42636	106.9	-1.34	-1.48	1.27378e-09	1.79162e-08
Fgd4	96.4	-1.34	-1.66	3.00897e-06	2.29886e-05
Gm9530	13.7	-1.34	-2.18	0.000180039	0.000884178
Gli1	13	-1.34	-2.06	0.000190409	0.000928359
Epha4	19.9	-1.34	-2.3	0.00022219	0.00106602
Tmem132c	5.6	-1.34	-3.55	0.000310541	0.00143464
Vipr1	6553.5	-1.35	-1.4	0	0
Adamdec1	659.5	-1.35	-1.47	7.078e-11	1.23502e-09
Fmnl2	329.1	-1.35	-1.5	1.49917e-09	2.07929e-08
Guca2a	39.9	-1.35	-1.58	4.20732e-07	3.82235e-06
Tgm4	40.9	-1.35	-1.6	7.47752e-07	6.41724e-06
Gm12259	65.1	-1.35	-1.67	4.31392e-06	3.17169e-05
Trf	681.7	-1.35	-1.77	1.93904e-05	0.000123229
Podn	23.2	-1.35	-1.75	2.38268e-05	0.000147753
Aldh6a1	522.8	-1.36	-1.47	2.467e-11	4.68074e-10
Adh1	149.8	-1.36	-1.49	4.27392e-10	6.54643e-09
Gm20544	121	-1.36	-1.51	9.16038e-10	1.32083e-08
Lpcat2	297.8	-1.36	-1.51	1.63418e-09	2.25334e-08
Rufy4	34.6	-1.36	-1.67	2.98311e-06	2.28187e-05
Syt1	3.7	-1.36	-5.79	0.000187856	0.000918041
Ankrd63	174.2	-1.37	-1.48	8.287e-12	1.69786e-10
Slco2b1	818.9	-1.37	-1.49	9.09e-12	1.84451e-10
Gm44907	211	-1.37	-1.48	2.4045e-11	4.57502e-10
Gm26888	163	-1.37	-1.5	8.2512e-11	1.42919e-09
Bcl2a1a	59.4	-1.37	-1.77	7.74036e-06	5.38553e-05
AC153955.5	18.5	-1.37	-2.1	9.26314e-05	0.000494138
Lrrc3	23.5	-1.37	-2.17	0.000121392	0.000624677
Armcx4	774.4	-1.37	-2.13	0.000162066	0.000806367
Gm12689	10.9	-1.37	-2.37	0.000235517	0.00112426
Slc40a1	4625.9	-1.38	-1.49	3.669e-12	7.8848e-11
Tmem8b	139.4	-1.38	-1.5	8.987e-12	1.82565e-10
Gm14027	93.7	-1.38	-1.5	3.4788e-11	6.44426e-10
Gm15503	167.6	-1.38	-1.51	8.3181e-11	1.43693e-09
Cd302	387	-1.38	-1.53	1.74967e-10	2.90314e-09
Mafb	1846.3	-1.38	-1.52	2.27088e-10	3.68716e-09
Gm15931	220.2	-1.38	-1.57	6.28546e-09	7.84419e-08
Apol9b	51.1	-1.38	-1.56	1.77748e-08	2.06323e-07
Pid1	185.8	-1.38	-1.68	8.5319e-07	7.24007e-06
Hes1	309.1	-1.38	-1.68	1.89971e-06	1.50546e-05
Jag1	135.9	-1.38	-1.7	4.45756e-06	3.25958e-05
A530099J19Rik	38	-1.38	-2.21	9.87377e-05	0.00052186
4930471C04Rik	10.8	-1.38	-2.24	0.000147289	0.000741219
Slc13a2	13.1	-1.38	-2.43	0.000153002	0.000766102
Gm15880	16.2	-1.38	-2.53	0.000207262	0.000999461
H2-Ob	1767	-1.39	-1.47	2e-15	6.2e-14
St8sia6	1584.6	-1.39	-1.47	4e-15	1.36e-13
Kcnip2	299.8	-1.39	-1.49	9.54e-13	2.2195e-11
Agap1	495.9	-1.39	-1.54	3.0244e-10	4.79547e-09
Cyp27a1	464.9	-1.39	-1.57	5.07549e-09	6.4663e-08
Glis3	183.7	-1.39	-1.6	3.43825e-08	3.81106e-07
Ttc36	55	-1.39	-1.62	1.95112e-07	1.87505e-06
S1pr3	58.4	-1.39	-1.66	2.67267e-07	2.50367e-06
Shisa4	42.4	-1.39	-1.69	1.93174e-06	1.52828e-05
Notch4	137.5	-1.39	-1.8	8.56266e-06	5.89699e-05
Unc5a	20.3	-1.39	-2.82	0.000188886	0.000922362
Gm43364	7	-1.39	-2.54	0.000252708	0.00119577
Myo10	1090.4	-1.4	-1.49	8e-15	2.44e-13
Ifi207	440.3	-1.4	-1.55	2.58211e-10	4.14626e-09
Ppfibp2	358.3	-1.4	-1.57	9.23435e-10	1.33048e-08
Kcnh4	54	-1.4	-1.8	8.38298e-06	5.78798e-05
Ppp1r14a	48.4	-1.4	-1.89	1.95161e-05	0.000123945
AC160403.2	22.2	-1.4	-1.93	2.83841e-05	0.000172855
Gm37900	17.4	-1.4	-1.95	3.89798e-05	0.000229896
Tal2	7.8	-1.4	-3.32	0.000203736	0.000984967
Gper1	10.3	-1.4	-2.81	0.000225925	0.00108284
Gm45053	497.4	-1.41	-1.46	0	0
Erp27	298.4	-1.41	-1.48	0	0
Rims3	1029.1	-1.41	-1.5	2e-15	5.8e-14
Epha2	215.5	-1.41	-1.55	4.0998e-11	7.47568e-10
Dll4	78	-1.41	-1.6	4.68853e-09	6.00157e-08
Cacna1e	284.9	-1.41	-1.69	2.23038e-07	2.11657e-06
AC159502.1	24.7	-1.41	-1.84	1.33563e-05	8.7891e-05
Gm14221	27.8	-1.41	-2.18	5.97618e-05	0.000335332
Gm24371	8.6	-1.41	-2.69	0.000192714	0.000938456
Haglr	8.2	-1.41	-2.62	0.000212389	0.00102236
Tnfrsf10b	1091.3	-1.42	-1.48	0	0
Lhfpl3	194	-1.42	-1.5	0	1e-15
Ppp1r32	136.8	-1.42	-1.54	1e-12	2.323e-11
Cystm1	143.7	-1.42	-1.62	6.83918e-09	8.4627e-08
Bank1	715.4	-1.42	-1.65	3.75187e-08	4.11532e-07
Trim47	215.2	-1.42	-1.64	3.98001e-08	4.34542e-07
Gm14548	229.3	-1.42	-1.68	5.07087e-08	5.42076e-07
A930036K24Rik	102.7	-1.42	-1.69	4.41188e-07	3.99836e-06
Bmf	141.4	-1.42	-1.87	8.04253e-06	5.58552e-05
Tnnt3	267.5	-1.43	-1.49	0	0
Abcg3	1117.1	-1.43	-1.52	0	3e-15
Lilra6	252.1	-1.43	-1.59	5.2682e-11	9.36506e-10
Kirrel3	96.4	-1.43	-1.63	2.29011e-09	3.09247e-08
Nlrp3	1148.6	-1.43	-1.64	6.80232e-09	8.4226e-08
Tspan15	134	-1.43	-1.63	6.99282e-09	8.63025e-08
Pdzd2	59.3	-1.43	-1.68	4.54339e-08	4.8928e-07
Adap2	260.1	-1.43	-1.7	7.95676e-08	8.26316e-07
E230013L22Rik	56	-1.43	-1.81	1.89716e-06	1.50469e-05
Kcnj10	1374.3	-1.44	-1.55	1.4e-14	4.01e-13
Plbd1	1881.3	-1.44	-1.58	7.789e-12	1.59768e-10
Nphp3	103.3	-1.44	-1.58	3.5152e-11	6.49894e-10
Trim72	99	-1.44	-1.79	3.18863e-06	2.4205e-05
9330179D12Rik	27.2	-1.44	-1.85	3.99954e-06	2.96133e-05
Gm44889	45.5	-1.44	-1.82	4.42821e-06	3.2469e-05
Mcc	21.2	-1.44	-2.36	4.81345e-05	0.000277154
Gm14137	13.8	-1.44	-3.59	0.000152986	0.000766102
Ifngr2	7439.3	-1.45	-1.52	0	0
Ripor3	228.4	-1.45	-1.53	0	0
Atp2a1	251.9	-1.45	-1.54	0	1.7e-14
Lrrc23	180.5	-1.45	-1.54	1e-15	2.6e-14
Map3k9	162.8	-1.45	-1.56	9e-15	2.57e-13
Ccr3	902.9	-1.45	-1.57	1.215e-12	2.7812e-11
Gm13919	14.4	-1.45	-2.29	6.69201e-05	0.000370339
Gm43263	4.5	-1.45	-4.23	0.00010913	0.000569947
Gm16378	7.4	-1.45	-3.04	0.000119559	0.000616421
Hpgds	565.3	-1.46	-1.58	3.5e-14	9.57e-13
Grk3	1230.7	-1.46	-1.58	6.3e-14	1.655e-12
Itgb5	955.2	-1.46	-1.58	2.04e-13	5.069e-12
Slc45a3	1350.4	-1.46	-1.61	1.365e-11	2.69292e-10
St6galnac2	280.3	-1.46	-1.66	1.56921e-09	2.17007e-08
B230398E01Rik	42.2	-1.46	-1.79	5.22753e-07	4.64636e-06
Tm4sf1	20.6	-1.46	-2.07	3.07749e-05	0.000185966
Elfn2	10.1	-1.46	-2.85	0.000117455	0.000606891
4930426D05Rik	77.3	-1.46	-3.31	0.000117706	0.000607695
Neurl3	9998.4	-1.47	-1.51	0	0
Gas6	210.8	-1.47	-1.69	7.2801e-09	8.95561e-08
Arhgap32	163.9	-1.47	-1.72	1.71739e-08	1.99592e-07
Slc8a1	117.6	-1.47	-1.87	8.73308e-07	7.39422e-06
Riiad1	6.9	-1.47	-3.36	0.000111754	0.000580927
Gm5150	271.8	-1.48	-1.61	1.69e-13	4.239e-12
Ctsk	47.3	-1.48	-1.67	1.40645e-09	1.96218e-08
Vwa3b	95.8	-1.48	-1.69	2.72118e-09	3.63567e-08
Gm42778	66.3	-1.48	-1.69	2.75657e-09	3.67776e-08
Apol9a	29.5	-1.48	-1.72	3.38725e-08	3.75893e-07
Capn9	80.5	-1.48	-1.77	3.52769e-08	3.90133e-07
Cd164l2	60	-1.48	-1.78	2.6673e-07	2.49986e-06
Jhy	47.7	-1.48	-2.71	6.28107e-05	0.000349951
Gm26583	155.4	-1.49	-1.61	1e-13	2.587e-12
Axl	7411.5	-1.5	-1.62	4.7e-14	1.265e-12
Cd209b	9.6	-1.5	-3.41	7.27973e-05	0.000399561
Mpzl1	469.8	-1.51	-1.65	1.118e-12	2.5773e-11
Stra6l	77.8	-1.51	-1.78	3.25507e-09	4.29741e-08
Slc1a3	115.6	-1.51	-1.87	2.05285e-07	1.96484e-06
Plaur	2412.8	-1.53	-1.62	0	0
Tmem26	319.6	-1.53	-1.69	2.212e-12	4.8808e-11
Islr2	51.9	-1.53	-1.85	1.27297e-07	1.27176e-06
Serinc4	39.2	-1.53	-1.89	2.14257e-07	2.0363e-06
Gm28496	23.9	-1.53	-1.91	6.99913e-07	6.04781e-06
Adam22	142.7	-1.53	-2.01	7.90844e-07	6.76254e-06
Gm39059	17	-1.53	-2.24	8.56764e-06	5.89828e-05
Rbm44	28.3	-1.53	-2.17	8.64419e-06	5.94449e-05
Gm45767	59.3	-1.54	-1.71	2.8169e-11	5.2906e-10
Rgl3	91.8	-1.54	-1.8	1.32286e-09	1.85651e-08
Rasal2	84.5	-1.54	-1.79	2.62023e-09	3.51318e-08
Gpc4	55.1	-1.54	-1.88	6.38735e-08	6.73678e-07
Mybpc3	45.4	-1.54	-1.95	3.30083e-07	3.05534e-06
Timm8a2	27.2	-1.54	-1.94	3.95643e-07	3.60805e-06
Cryaa	25.4	-1.54	-2.02	1.85691e-06	1.4771e-05
Gm32914	19	-1.54	-2.22	9.67127e-06	6.58384e-05
Cd207	65.2	-1.54	-3.46	4.96106e-05	0.000284614
Kcnj16	221.3	-1.55	-1.75	2.5158e-11	4.75819e-10
Sult6b2	52.2	-1.55	-1.74	3.35085e-10	5.25656e-09
9430038I01Rik	518.8	-1.55	-1.75	3.56297e-10	5.53811e-09
Dmpk	201.4	-1.55	-1.77	3.82738e-10	5.90065e-09
Ace	93.4	-1.55	-2.34	4.87058e-06	3.54109e-05
Maml3	448.5	-1.56	-1.64	0	0
Vcam1	9147.6	-1.56	-1.73	1.929e-12	4.2771e-11
AC160405.2	68.7	-1.56	-1.74	2.5604e-11	4.83286e-10
Marcks	880	-1.56	-1.77	9.6286e-11	1.64818e-09
Gm16486	59.7	-1.56	-1.75	1.01821e-10	1.73978e-09
Myo18b	126.8	-1.56	-1.88	6.77964e-09	8.4038e-08
Adgrg6	43.3	-1.56	-2.1	9.01396e-07	7.61161e-06
Kif26a	36.7	-1.56	-2.4	9.00243e-06	6.16844e-05
Carns1	4046.3	-1.57	-1.6	0	0
Hcar2	808.2	-1.57	-1.79	2.2571e-10	3.66794e-09
Pyroxd2	242.8	-1.58	-1.75	1.518e-12	3.442e-11
Lhfp	173.9	-1.58	-1.82	4.67102e-10	7.10296e-09
Sned1	230.5	-1.58	-1.89	5.36302e-09	6.78694e-08
Adam30	27.5	-1.59	-2.32	5.56736e-06	3.9955e-05
Rasgef1b	1868	-1.61	-1.68	0	0
Shd	168	-1.61	-1.78	9.04e-13	2.11e-11
Ear2	200.6	-1.61	-1.83	1.1023e-11	2.20374e-10
Dgki	117.3	-1.61	-1.86	5.6287e-11	9.98706e-10
Mrc1	3441.3	-1.62	-1.79	4.62e-13	1.1008e-11
Plpp3	349.2	-1.62	-1.82	3.159e-12	6.8279e-11
Armcx1	41.6	-1.62	-2.1	4.69605e-07	4.22556e-06
AC152979.5	38.7	-1.62	-2.27	1.36262e-06	1.11129e-05
Cfap61	26	-1.62	-2.46	3.27378e-06	2.4762e-05
Gm44577	14.8	-1.62	-2.61	5.02211e-06	3.64006e-05
Gm17040	9.2	-1.62	-2.56	9.57908e-06	6.52577e-05
Paqr9	427.9	-1.63	-1.84	1.577e-12	3.5712e-11
Gm20692	32.4	-1.63	-2.15	3.32246e-07	3.07133e-06
Treml4	1601.2	-1.64	-1.75	0	0
Pcolce2	67.5	-1.64	-2.02	1.22406e-08	1.45109e-07
Slc11a1	1813.6	-1.65	-1.79	0	1.3e-14
1700029H14Rik	34.9	-1.65	-2	1.691e-08	1.96768e-07
Prrt3	12.9	-1.65	-2.43	3.28096e-06	2.48064e-05
Hepacam2	34.3	-1.65	-3	7.92213e-06	5.50796e-05
Ucp1	7.3	-1.65	-4.17	1.20661e-05	8.03502e-05
Lrp4	160.7	-1.66	-1.93	6.8983e-11	1.20479e-09
Etv1	13.7	-1.66	-2.72	2.67916e-06	2.06775e-05
Prtg	9.9	-1.66	-2.49	5.13206e-06	3.7155e-05
Zbtb10	1450.8	-1.67	-1.75	0	0
Nr1d1	927.5	-1.67	-1.77	0	0
Prkcg	96.9	-1.67	-1.9	5.06e-12	1.06094e-10
Gpr137b	186	-1.67	-1.92	8.974e-12	1.82489e-10
Tnnc2	16.7	-1.67	-2.35	6.14883e-07	5.38435e-06
Fstl4	14.3	-1.68	-3.16	3.97055e-06	2.94515e-05
Hfe	584	-1.69	-1.89	1.61e-13	4.063e-12
Prkar1b	244.4	-1.7	-1.87	2e-15	6.5e-14
Scnn1a	79.5	-1.7	-2.03	3.0181e-10	4.7895e-09
Fndc7	27.5	-1.7	-2.39	2.09129e-07	1.99357e-06
Mfrp	55.6	-1.7	-2.23	2.87748e-07	2.68489e-06
Cd209d	96.9	-1.7	-2.46	7.68279e-07	6.58445e-06
Cd14	1110.8	-1.71	-1.92	9.3e-14	2.416e-12
Slc15a2	279.3	-1.71	-1.97	5.106e-12	1.06936e-10
Gm43063	40.1	-1.71	-2.17	8.64497e-09	1.04982e-07
Gm26575	11.1	-1.71	-3.24	5.0204e-06	3.64006e-05
Gm8463	8.7	-1.71	-4.85	6.50028e-06	4.59706e-05
Gm20219	486.3	-1.72	-1.84	0	0
Aatk	130.6	-1.72	-1.94	9.9e-14	2.572e-12
Postn	510.9	-1.72	-1.93	1.24e-13	3.172e-12
Gm43786	17.6	-1.72	-2.36	5.50354e-07	4.87566e-06
Amz1	508.4	-1.73	-1.88	0	1e-15
Nuak1	190.3	-1.73	-1.88	0	1e-15
Pmel	62.3	-1.73	-4.31	1.26829e-06	1.0417e-05
Itga9	882.5	-1.74	-1.91	0	1.1e-14
Prr15	32.2	-1.74	-2.1	8.59171e-10	1.24547e-08
AC125351.1	47.4	-1.74	-2.21	3.87563e-09	5.04631e-08
Mmp19	385.3	-1.74	-2.31	5.08491e-08	5.42964e-07
Prdm14	18.6	-1.74	-2.51	1.15473e-06	9.56732e-06
Gm4258	54.5	-1.75	-1.99	2.327e-12	5.1291e-11
Nav1	825.1	-1.76	-1.96	4e-15	1.36e-13
Nptxr	82	-1.76	-2.03	2.977e-12	6.4476e-11
AC158622.5	86.8	-1.76	-2.1	2.83124e-10	4.51948e-09
Gsdmc4	19.2	-1.76	-2.22	1.78282e-08	2.06816e-07
AC153955.2	13.5	-1.76	-3.93	1.96105e-06	1.54823e-05
Ppp1r9a	128.9	-1.77	-2.16	2.21724e-10	3.61246e-09
Gm28050	11.2	-1.77	-2.76	8.49019e-07	7.21114e-06
Pilra	854.5	-1.78	-1.94	0	0
Trpm2	1260.6	-1.78	-1.96	0	6e-15
Lilra5	286.1	-1.78	-2.02	7.9e-14	2.054e-12
Ap3s1-ps2	15.1	-1.78	-2.77	7.3999e-07	6.36506e-06
Slc22a23	202.4	-1.79	-1.98	0	2e-15
4930438A08Rik	145.8	-1.79	-2.11	2.09467e-10	3.43136e-09
A930030B08Rik	34.4	-1.79	-2.41	3.65375e-08	4.02401e-07
Ptgds	5.4	-1.79	-5.45	1.85094e-07	1.78877e-06
Vstm4	221	-1.8	-2.08	3.94e-13	9.457e-12
Gm9889	639.6	-1.81	-1.87	0	0
Pira2	53.5	-1.81	-2.39	3.64321e-09	4.77324e-08
Six4	17.7	-1.81	-2.59	2.32626e-07	2.20203e-06
Gm7860	120.6	-1.82	-1.97	0	0
B230303O12Rik	93.4	-1.82	-1.99	0	0
Cadm1	1067.9	-1.82	-1.99	0	0
Mertk	1388.9	-1.82	-2.24	2.23789e-10	3.64296e-09
Mmp12	54	-1.82	-2.56	4.75675e-08	5.10804e-07
Npc1l1	18.3	-1.82	-2.72	1.99888e-07	1.91609e-06
Sema6a	113.4	-1.83	-2.2	1.3393e-11	2.64958e-10
Trpv4	50.5	-1.83	-2.26	1.61045e-10	2.67918e-09
Snx31	36.9	-1.85	-2.5	4.10388e-09	5.31064e-08
Plch2	20.7	-1.85	-2.61	3.52433e-08	3.90133e-07
Jag2	544.2	-1.86	-1.97	0	0
Fst	29.8	-1.86	-2.48	1.15869e-08	1.37877e-07
Apol8	1161.9	-1.87	-1.95	0	0
Siglece	886.5	-1.88	-2.03	0	0
Tbc1d9	512.6	-1.88	-2.05	0	0
Tcf7l2	320.1	-1.88	-2.17	7.7e-14	2.027e-12
Pygm	1170.9	-1.89	-2	0	0
Gm5608	44.9	-1.89	-2.41	1.1603e-09	1.64916e-08
Gm38405	61.2	-1.9	-2.33	5.1513e-11	9.19167e-10
Gm13830	33	-1.9	-2.36	3.06643e-10	4.8534e-09
Sash1	878.3	-1.91	-2.13	0	0
Dnah2	262.4	-1.91	-2.26	3.83e-13	9.196e-12
Gm6377	147.2	-1.91	-2.41	6.8065e-11	1.18985e-09
Cbln1	33.6	-1.92	-2.75	2.21353e-09	2.99547e-08
Zfp819	24.1	-1.93	-2.62	5.98227e-09	7.48555e-08
AC160028.2	11.6	-1.94	-3.91	2.08265e-07	1.98634e-06
Tenm4	307.5	-1.95	-2.18	0	1e-15
Dlc1	173.9	-1.95	-2.23	1e-15	4.2e-14
Cd209a	127.2	-1.95	-2.5	5.4208e-11	9.62725e-10
Pilrb1	346.4	-1.96	-2.22	0	3e-15
Aspa	38.6	-1.97	-2.81	9.10063e-10	1.31321e-08
Abcc3	2372	-1.98	-2.14	0	0
Tex45	736.4	-1.98	-2.15	0	0
Rnf150	123.1	-1.98	-2.22	0	0
Cd300e	272.8	-1.98	-2.43	1.207e-12	2.7669e-11
2900052N01Rik	111.1	-2.01	-2.36	7e-15	1.96e-13
Lrp1	4560.8	-2.04	-2.28	0	0
Gpd1	933.9	-2.05	-2.29	0	0
Fam71a	57.8	-2.05	-2.6	1.9381e-11	3.72803e-10
Mybpc2	29.1	-2.06	-3.63	9.03158e-09	1.09256e-07
Itgad	5960.5	-2.07	-2.28	0	0
Cxcl1	159.6	-2.08	-2.59	1.518e-12	3.442e-11
Prss29	62.2	-2.09	-2.5	4e-15	1.24e-13
Pilrb2	349.2	-2.1	-2.38	0	0
Gm10605	75.3	-2.1	-2.44	1e-15	4.2e-14
Tecta	37.6	-2.1	-2.63	7.073e-12	1.46026e-10
Adam23	301.5	-2.13	-2.37	0	0
Cbr2	76.5	-2.15	-3.07	5.9768e-11	1.05553e-09
Spic	2050.5	-2.16	-2.37	0	0
Sema6d	939.7	-2.17	-2.48	0	0
Hmox1	16492.8	-2.19	-2.65	4e-15	1.36e-13
Tgfb2	26.2	-2.19	-2.92	4.598e-12	9.705e-11
Fcna	5828.3	-2.21	-2.4	0	0
Col14a1	699.7	-2.37	-2.68	0	0
Wisp2	41.1	-2.37	-3.69	2.463e-12	5.4087e-11
Ptprm	389.7	-2.42	-2.7	0	0
Hs3st2	297.9	-2.45	-2.9	0	0
Adgre4	851.8	-2.47	-2.72	0	0
AC166361.2	101	-2.48	-2.78	0	0
Akr1b7	148.5	-2.51	-2.99	0	0
Gdf15	168.7	-2.59	-3.42	0	5e-15
Nfasc	204.4	-2.61	-3.25	0	0
Il1a	348.3	-2.63	-3.24	0	0
Fjx1	45.8	-2.75	-4.7	7e-15	2.03e-13
