# Supplementary material for: Molecular and metabolic pathways mediating curative treatment of a non-Hodgkin B cell lymphoma by Sindbis viral vectors and anti-4-1BB monoclonal antibody
Source: J Immunother Cancer. 2019 Jul 15;7:185. doi: 10.1186/s40425-019-0664-3 (PMC6632218; doi:10.1186/s40425-019-0664-3)
Supplement: Supplementary file 6 — Table S5. The SD expressed gene lists among all tumor cured mice groups. (XLSX 10 kb) [file 40425_2019_664_MOESM6_ESM.xlsx]

## Sheet: Sheet1
SV+α4-1BB recha vs SV rechal
gene	baseMean	log2FC	log2FCunshrunk	pvalue	padj
Arl5c	1644.9	-0.7	-0.71	4.57e-07	0.014007
SV+α4-1BB rechal vs α4-1BB rechal
gene	baseMean	log2FC	log2FCunshrunk	pvalue	padj
Prdm16	86.7	-1.85	-2.48	4.63e-07	0.001563
Scamp5	106.1	-1.59	-1.99	3.98e-06	0.010743
Klri1	117.3	-1.57	-1.98	5.79e-06	0.013016
Ighv2-2	457.3	-1.52	-1.94	1.05e-05	0.020265
Kcnj10	439.7	-1.45	-1.76	1.24e-05	0.020949
Slc40a1	1111.8	-1.41	-1.69	1.53e-05	0.022994
Trbv29	826.4	-1.3	-1.36	6.35e-12	8.57e-08
Tmcc3	416.3	-1.23	-1.35	1.28e-07	0.000575
Abcc3	1020.9	-1.2	-1.36	2.12e-05	0.02863
Arl5c	1644.9	-0.76	-0.77	2.43e-08	0.000164
SV rechal vs. α4-1BB rechal
gene	baseMean	log2FC	log2FCunshrunk	pvalue	padj
Gzmk	1000.8	-1.78	-2.44	1.81e-06	0.033784
Penk	2127.9	-1.35	-1.6	6.37e-06	0.038894
Smoc2	154.2	-1.85	-2.98	8.65e-06	0.038894
Spag6	6.7	-1.59	-7.14	8.74e-06	0.038894
Ighv3-5	85.6	-1.86	-3.04	1.08e-05	0.038894
Wipf3	150.6	-1.84	-5.01	1.25e-05	0.038894
